# Supplementary material for: Metabolomic profiling of blood from Nellore and Angus cattle under heat stress
Source: Stress Biol. 2026 Apr 21;6(1):31. doi: 10.1007/s44154-026-00303-7 (PMC13096380; doi:10.1007/s44154-026-00303-7)
Supplement: Supplementary file 1 — Supplementary Material 1. The supplementary material is given in an excel file with the following sheets: 1) Blood metabolites annotated using the untargeted UHPLC-HRMS approach; 2) Unsupervised clustering and dendrogram built considering all the annotated metabolites; 3) Supervised OPLS-DA score plot built considering all the annotated metabolites; 4) Supervised OPLS-DA score plot built considering only the challenge period; 5) Discriminant VIP metabolites from the EXP vs POST comparison for Angus breed, considering also the results from linear models with covariate adjustment; 6) Discriminant VIP metabolites resulting from the EXP vs POST comparison for Nellore breed, considering also the results from linear models with covariate adjustment; 7) Venn diagram showing VIP metabolites found in both breeds that were affected by HS. [file 44154_2026_303_MOESM1_ESM.xlsx]

## Sheet: 1) dataset bmdb
Metabolite name	Confidence level	Total score	Average Mz	Reference m/z	Formula	INCHIKEY	MS1 isotopic spectrum	MS/MS spectrum	QC1	QC2	QC3	QC4	QC5	QC6	QC7	QC8	Sample1_rep1	Sample1_rep2	Sample1_rep3	Sample2_rep1	Sample2_rep2	Sample2_rep3	Sample3_rep1	Sample3_rep2	Sample3_rep3	Sample4_rep1	Sample4_rep2	Sample4_rep3	Sample5_rep1	Sample5_rep2	Sample5_rep3	Sample6_rep1	Sample6_rep2	Sample6_rep3	Sample7_rep1	Sample7_rep2	Sample7_rep3	Sample8_rep1	Sample8_rep2	Sample8_rep3	Sample9_rep1	Sample9_rep2	Sample9_rep3	Sample10_rep1	Sample10_rep2	Sample10_rep3	Sample11_rep1	Sample11_rep2	Sample11_rep3
Group	/	/	/	/	/	/	/	/	pooledQC	pooledQC	pooledQC	pooledQC	pooledQC	pooledQC	pooledQC	pooledQC	Angus-EXP	Angus-EXP	Angus-EXP	Angus-EXP	Angus-EXP	Angus-EXP	Angus-EXP	Angus-EXP	Angus-EXP	Angus-EXP	Angus-EXP	Angus-EXP	Angus-EXP	Angus-EXP	Angus-EXP	Nellore-EXP	Nellore-EXP	Nellore-EXP	Nellore-EXP	Nellore-EXP	Nellore-EXP	Nellore-EXP	Nellore-EXP	Nellore-EXP	Nellore-EXP	Nellore-EXP	Nellore-EXP	Nellore-EXP	Nellore-EXP	Nellore-EXP	Angus-POST	Angus-POST	Angus-POST
(E)-4-Octene	2	51.3	111.117	111.118	C8H16	IRUCBBFNLDIMIK-BQYQJAHWSA-N	111.11682:689809 112.12017:48904 113.12353:51851	50.27283:998 53.00295:8055 53.23012:1030 54.41045:1015 55.05494:1828 56.9655:8292 59.08221:1012 59.16937:960 69.07054:1728 71.03954:1095 80.81081:1183 82.46927:1179 83.73781:1159	8135119	7534700	7327353	4006728	7108685	7358028	7755775	7934314	3540247	1550865	5587	2220224	2260954	3217320	2575839	4086040	2084182	2367878	2567502	2505180	5924146	4954592	2590215	2937378	5249530	4559910	3028728	3020284	1406702	2607208	4802898	4339511	3827170	1810146	1919492	2356604	2338363	2671610	2462041	2774067	3762918
1,2,4-Trimethylbenzene	2	63.1	119.085	119.087	C9H12	GWHJZXXIDMPWGX-UHFFFAOYSA-N	119.08539:752842 120.08874:119448 121.0921:98776	51.0237:2878 53.00299:1348 53.03934:1310 58.99864:739 65.03918:2364 68.96533:547 75.23338:598 78.04698:1331 80.09348:608 80.80378:570 84.73082:582 91.0544:1940 95.0491:1133 103.05426:941 119.08475:677	3747211	4160046	5390758	4157250	4803928	5208281	6614756	7432414	6172878	4727570	4136253	4658760	4562950	6057304	4405542	4572305	5846008	4691504	4691398	5529141	4109790	4334943	5246480	4714704	4568103	5432640	4049332	4344470	5425451	4558350	4902391	5859266	4676018	5291270	5510807	4739974	4528259	6026166	5218030	5381300	6203351
1,2-diacylglycerol	2	53.2	161.029	161.046	C6H10O5	OTBZCXAQBQMYNZ-LURJTMIESA-N	161.02875:13892791 162.0321:2288051 163.03546:2761297	50.0871:8556 58.99843:31939 59.13659:8623 59.16377:8061 66.04758:8539 68.98267:34194 70.19627:8866 73.94032:10557 85.01359:12164 86.99287:57250 87.00314:9060 97.51553:10540 103.01796:17169 103.02413:125020 104.07088:10283 104.97408:9030 105.00327:41914 115.0238:9744 117.49783:9203 121.03455:88685 123.01299:11895 133.03415:78623 143.90033:11061 151.0448:22919 161.02951:13838	865452	19399352	93454216	83635544	90537848	93550512	103972640	91916504	29777058	88944056	44698588	38218996	87112944	96063240	38404012	82550664	87040824	50389496	100189056	108494256	48047476	87419064	88873408	54026832	83212888	89435928	49712388	72028360	74545392	55890036	83399384	84045896	46010184	72176664	66472312	47971496	63965220	35885944	58532360	83581568	71950600
12,13-DiHODE	2	56.2	311.254	311.223	C18H32O4	RGRKFKRAFZJQMS-OOHFSOINSA-N	311.2543:1553116 312.25765:264139 313.26101:81620	53.00272:749 54.41385:670 55.05499:10183 57.07061:1996 67.05474:4926 69.07042:16316 81.07023:4215 83.08597:4046 83.47112:781 85.06519:806 93.07039:1244 95.08561:6644 96.92555:898 97.10155:1553 98.58938:827 99.08002:872 107.08562:1883 109.01803:923 109.1012:7649 123.11691:1007 173.3163:877 240.44093:1021 243.44913:1007 311.25482:9152 311.29022:1598	6606072	7770127	7035063	6531811	12219771	15241973	28591978	34515084	5811160	9561371	4508365	6217273	7026377	9903497	7868934	7432647	11381967	5449800	5924773	10621894	7792860	6081302	11838157	5451431	8035614	11717309	5339330	7069914	15819328	6363258	9222409	10577702	5902489	6280374	10841652	5577774	6802572	13307153	7644748	8686530	16999572
18-Hydroxycortisol	2	55.4	377.165	377.197	C21H30O6	HESFZGWRDUVOMS-MWBGJKHOSA-N	377.16483:2138211 378.16818:722429 379.17154:85744	52.57331:837 55.01855:37293 58.9265:1034 66.54841:927 76.05084:982 86.77762:1111 91.0544:2420 115.05414:20363 117.06979:7127 125.01487:4925 133.06447:13404 141.06897:1157 142.07742:8463 143.0253:4259 144.61188:995 157.10059:25428 159.02028:5423 175.11139:1828 178.07713:4852 183.03545:3903 185.05118:4505 192.09369:2085 193.10051:10732 201.04631:2137 203.06152:8644 218.10684:1086 219.0562:27626 220…	7202216	7586326	10801681	9730173	10416320	11482826	14340415	13930222	10356300	9984821	9283958	7456170	9723777	10134584	8780632	9997610	10349665	8839774	10301681	10196474	8149268	9411958	10293989	9251127	9973194	10433104	8780292	8830506	10678169	8592355	9922209	10334003	8954263	10276837	11287426	8838883	9846470	10642425	9330332	10842113	11005842
1-Hydroxypyrene	2	55.3	219.098	219.082	C16H12O	CDYIVSAQQUIYKS-UHFFFAOYSA-N	219.09819:1475012 220.10154:138047 221.1049:25082	50.20886:850 56.96543:59865 64.70834:1066 71.26062:966 71.95237:3918 74.97591:2340 84.95544:1181 84.95982:5831 97.99127:1251 99.97896:1396 109.97782:1196 116.98548:1156 117.98859:1079 119.79578:949 134.99641:1220 149.01146:3592 150.0152:3162 167.02219:2603 168.02538:1730 188.91974:1078 199.75079:1216 219.09816:1662	3523792	3700716	6744572	6923726	8584552	9519982	11127921	11600576	4245475	2572532	6795	2885666	4534216	5960410	2750581	4192958	5532428	3331932	5007274	6894311	3119392	4998032	6255393	3669876	4851679	6979356	3279716	4699088	5855254	3550046	4911458	6176328	2765983	4073161	5385556	3513284	4444508	6156486	3475220	4958884	4965862
1-Phenylethylamine	2	62.4	120.081	120.082	C8H11N	RQEUFEKYXDPUSK-UHFFFAOYSA-N	120.08053:29482962 121.08388:5244391 122.08724:230524	50.01584:57647 51.02358:281828 53.0392:139171 59.99991:18392 65.03918:80173 70.81831:19646 77.03892:68346 87.96957:21754 91.05435:128479 95.04903:98186 103.05415:57248 105.04482:39569 120.08057:35268	294487456	147875280	360871296	361260224	268100256	271523328	156591744	242521504	65260416	117602344	2796330	173535376	214261440	177262544	184060656	151091328	155125984	79684928	128975360	67588016	77563808	213142736	200743552	139715136	273216224	199242128	67398464	139320576	156754752	78978840	152462512	178480896	144667632	137908640	143770560	219707856	136989792	147910480	120139512	117641680	121557656
2,4-Di-tert-butylphenol	2	59.9	203.15	203.144	C14H20O	DFAHCHKNTOVDQQ-UHFFFAOYSA-N	203.14931:1166019 204.15266:0 205.15602:412084	50.6896:3848 51.63789:3341 63.91646:3791 64.56818:3314 80.54439:3953 99.70121:4024 107.72016:4790 162.12556:4594 162.53046:4176 181.77777:4001 203.05292:4756	4139570	3466152	3674722	4848340	4623465	4447452	5200148	5070258	3536861	1731866	10137	2130182	3101707	3597440	1312099	3305016	3589172	2078274	3132440	3066087	4011697	3923318	4440508	6891119	7645345	7272940	3839010	5561026	4861615	6627300	8044345	7026719	5009495	4848629	4795931	6158386	6015768	6484318	3067145	2570904	2764933
2,6,10-Trimethylundecanoic acid	2	70	227.199	227.202	C14H28O2	QFIWFUDXERFOIY-UHFFFAOYSA-N	227.19925:5515462 228.2026:916269 229.20596:49111	53.00291:1829 55.05503:3415 57.07061:20410 66.16232:1217 67.05474:3136 68.02525:1302 71.08607:3085 73.02908:1594 78.28598:1388 81.07013:2573 93.69816:1470 112.7407:1464 119.46535:1344 165.53111:1427 204.07455:1393 227.19992:14807	3802080	3988763	12891242	10566563	39017068	46452996	156983648	159094128	94391784	35668096	1897902	5812629	8544887	47369348	5557564	11362047	46196012	3846822	9115266	45129036	4597455	10575258	48200088	5155903	10959382	51329840	6095750	14598297	63725272	7647832	17462804	72396080	6663957	19744250	67059248	4172309	13989918	58786924	10402477	35660724	88620896
2-Aminoisobutyric acid	2	77.8	104.107	104.071	C4H9NO2	FUOOLUPWFVMBKG-UHFFFAOYSA-N	104.10694:891972032 105.11029:58997604 106.11365:4382712	57.20046:522433 58.06579:12654565 58.07385:467439 60.08143:2125438 75.58073:500547 76.41756:443903 104.10709:1403490	4355703808	2127994496	5402528768	5170859008	5029125120	4853504000	5050224640	4966814720	1726770048	1104868224	1896704	2019921664	2240045568	2134549504	2280715264	2604293376	2492135680	2794322688	3129490944	2962671616	2492933632	2713255936	2550521856	4662330880	5049659392	4951128064	4218051072	4292031232	4164913664	4091796992	4183245056	4213253888	4060507136	4145732096	4174808832	4253970944	4382428160	4231254784	1865784704	1887067136	1727392128
2-Hydroxy-3-(4-methoxyphenyl)propanoic acid	2	59.1	197.116	197.081	C10H12O4	GEDLJGYFEOYKEG-UHFFFAOYSA-N	197.11635:1233666 198.1197:189928 199.12306:19121	51.69375:1002 53.00289:1242 53.0393:6677 55.0549:2369 55.6207:1123 56.96542:15653 58.96156:1763 60.23832:818 62.1484:971 62.34187:843 65.03915:3761 67.05486:5797 67.63864:782 68.05368:1011 71.95226:1785 79.05471:8669 79.84026:917 80.21145:981 81.07019:2758 88.12628:1023 91.05444:24554 93.07004:2952 93.80876:967 95.04937:4612 98.97493:1119 102.07999:1142 103.02419:2102 103.05439:2156 105.06995:155…	5725942	5895514	6736040	6911318	7707580	8675252	10511156	10660675	6656452	2566998	95062	4246758	4248684	5954582	3715589	4112365	5114272	4676488	4109270	6043382	3889170	5081257	5700036	4409920	5007144	6415442	4330512	4431236	4937168	4040404	4196462	4412622	3683211	3789256	4307002	4114554	4533720	4813522	3988472	3663737	5462889
2-Keto-3-deoxy-6-phosphogluconic acid	2	55.8	259.024	259.021	C6H11O9P	OVPRPPOVAXRCED-WVZVXSGGSA-N	259.02441:10007862 260.02776:826730 261.03112:3029759	56.78712:6669 56.96546:612647 58.99254:6330 74.93134:70143 74.97588:25933 79.73295:8044 80.63008:7050 85.9185:6881 86.97568:23318 98.97546:81010 100.9912:33066 112.99085:45930 114.48589:8493 116.98592:32315 119.00144:14120 131.00131:120508 134.99564:8895 149.01161:223489 167.0222:80614 184.98796:27394 187.3757:8780 223.04817:30263 233.6507:8662	25822808	70114840	85463800	28925658	39972316	30834458	26891798	32884912	30179346	43034120	1028667	34508980	19772116	20208054	79225328	51836332	29408228	26850252	28698150	33697024	39619148	45372296	22731170	22571764	48038848	31139444	53607400	16693168	26275976	34683836	29330708	17480852	84894736	20710044	42829404	19619678	17101452	48458144	32714966	39720108	15108830
2-Keto-L-gluconate	2	53.4	195.017	195.05	C6H10O7	VBUYCZFBVCCYFD-UHFFFAOYSA-N	195.0168:2353014 196.02015:140287 197.02351:28917	52.14223:1339 56.96546:300577 71.9524:37993 72.96031:2744 74.97573:6281 77.70579:1575 79.01302:1538 84.96005:33825 85.1226:1647 85.16129:1648 97.00782:5253 98.97555:14230 102.97019:5465 112.99084:1946 116.98565:8867 119.00146:3458 120.98079:3104 131.00108:6877 134.99643:7918 148.57098:1933 149.01163:27482 149.02979:1915 162.26492:1883 167.02245:16201 177.0067:3004 190.03778:2528	70961	2967710	6972487	9480388	5055846	10938109	4660740	5309790	4274202	4332474	5392468	3106260	4904264	4264182	2463042	4156871	4581842	2292932	7380724	4766508	2499261	4867174	4858959	2524164	3988010	6583678	3408911	5443653	4674707	5910356	4223758	10134151	3130566	6461662	6877830	8025822	5191010	6210347	6538256	5339690	5677465
2-Methoxy-4-vinylphenol	2	50.8	149.023	149.061	C9H10O2	YOMSJEATGXXYPX-UHFFFAOYSA-N	149.0228:574943 150.02615:165189 151.02951:423886	53.00291:2990 55.29238:517 60.01493:544 65.0392:7332 69.04502:553 70.8567:623 134.19463:638 146.36293:627 149.02226:1128	5327566	4303554	3904290	3568026	3706807	3479529	3630728	3806739	2536820	3301214	3563482	3735885	3520177	2919872	3778547	3058349	3415965	3698344	3161775	2120990	3800280	3493815	3287448	3672694	3115056	3423258	3453002	3508863	3280985	3464626	1746308	3058998	3783494	3357347	3428444	1987548	3131268	3401966	3964714	3531076	2414209
2-Methoxyestradiol-3-methylether	2	70.8	315.176	315.197	C20H28O3	AVCFXYYRWRZONV-BKRJIHRRSA-N	315.17621:1185810 316.17956:224010 317.18292:47162	51.19615:652 57.38228:674 66.62629:751 69.25013:772 70.05709:809 147.65041:932 179.55203:1089 183.09129:1731 184.09879:1904 199.12259:1537 211.30534:936 212.09398:1404 225.1006:1180 227.11693:1631 240.0885:1210 255.11195:4105 281.51614:1110 297.12268:1224 315.17664:15393	5960587	5158172	7052265	6768912	7673576	7898906	9813525	9804503	5884334	2598144	4534	3659520	2800114	5584426	4053023	4314621	4443260	4575630	2882141	3137660	4845049	2784171	5754772	3219385	4053466	5702254	2697004	4945548	5342320	4291730	4389582	5241662	3681038	3499034	4817932	2669881	5211442	4653324	3924239	2192002	5158771
2-Methylfuran	2	65.6	83.0607	83.0491	C5H6O	VQKFNUFAXTZWDK-UHFFFAOYSA-N	83.06074:644708 84.06409:59387 85.06745:0	59.04997:886 68.37352:537 74.09702:755 76.9945:499 83.06082:599	2451564	4813868	3698121	2336459	6520336	5050812	1679965	4138637	2980910	1365515	498798	2612100	1799879	1828248	1101698	1696468	1198909	1845531	1343537	1513398	1450064	2346744	1175965	1898909	2438982	3642511	2343092	1353575	2467094	2352015	1086154	2847820	3102511	3308114	3468180	3350421	3947861	1786085	848964	1094028	1958862
2-Phenylacetamide	2	73.6	136.075	136.076	C8H9NO	LSBDFXRDZJMBSC-UHFFFAOYSA-N	136.07516:12215590 137.07851:983394 138.08187:469085	50.01583:6762 51.02372:17849 53.00287:5141 53.03934:27422 55.01864:10951 61.83565:4963 63.02367:13237 63.87221:5611 64.13374:5131 64.91681:5498 65.03915:148033 69.201:5015 76.67661:6352 77.03898:5371 79.05475:8333 91.05447:114076 95.04935:13404 97.75262:5942 105.0446:7563 107.04926:25579 119.04861:7391	52517556	44558004	58845320	65218644	52810960	53018172	57638896	65055896	29673166	31033912	877687	34433388	39404128	37374396	25223712	40166448	37424824	35092172	38894264	35151976	43976824	45721788	42108572	46251208	52182332	47239176	37320576	40737404	35453272	43178236	44518224	42645980	32258814	33454904	31999906	45891644	43967060	41361980	27905006	36319892	30986452
2-Piperidinone	2	75	100.076	100.076	C5H9NO	XUWHAWMETYGRKB-UHFFFAOYSA-N	100.07584:3708960 101.07919:325145 102.08255:455588	53.00286:2500 53.03928:1698 54.03454:2146 55.01864:1668 55.0549:8412 56.05013:20640 58.02932:1785 59.0377:2068 82.06572:2943 84.92427:1982 100.07582:24663	27916930	27382602	31611958	34452400	32411650	32363668	32259126	33426112	8133118	5983186	1816999	5669370	1737394	3827300	48757564	51123128	17287740	26576904	27899292	25050212	21538168	26387802	12024971	2114848	3335562	3246328	1173990	1181299	505129	1018899	897347	599487	1169011	1318166	1637768	2983127	2286789	4453760	2110548	1457365	3003516
3,3',4'5-Tetrahydroxystilbene	2	54.2	243.083	243.066	C14H12O4	CDRPUGZCRXZLFL-OWOJBTEDSA-N	243.08257:1202905 244.08592:158454 245.08928:827494	50.35179:1028 55.0549:4360 55.43378:1200 56.96543:1310 57.07053:4282 58.06581:9945 58.19373:1021 62.06075:4652 67.05482:4474 68.0501:1194 75.71404:1700 79.05463:7091 81.07027:23275 82.06535:1487 84.08112:26712 85.06499:3380 90.40044:1287 93.07053:1260 95.08569:3679 99.04391:2511 102.0914:45243 103.02421:6712 112.985:2339 121.03382:7782 123.11672:5962 133.03392:5985 145.04863:2118 148.04527:1425 1…	14038082	8807592	5450335	13643392	12406820	10627638	8024801	9123371	6164756	4263956	78102	3283370	5971102	2798929	4015663	3935714	1783508	4189384	4417542	4745225	2593004	4327218	2423869	2343843	3593470	2298122	2989080	3474638	4632617	4554765	6014408	2166863	5763760	3884576	1567585	2681448	6493008	2581881	2415732	4628901	2072815
3,4-Dihydroxybenzeneacetic acid	2	48.9	169.045	169.049	C8H8O4	CFFZDZCDUFSOFZ-UHFFFAOYSA-N	169.04512:2754024 170.04847:522900 171.05183:602754	59.93114:1627 65.53342:1542 66.65865:1319 68.98259:1947 72.81618:1612 86.99295:4722 88.10984:1596 92.00941:1584 100.02457:4489 105.00352:10744 118.0346:4719 123.01366:6682 128.01903:1857 136.04514:5710 140.73795:1584 146.03004:2464	22953314	19583456	27474714	18287340	19500960	20846956	17078484	25494118	25758206	21759308	18039760	24590154	24434378	18671670	21794362	23647266	17130056	20493658	20913616	22828968	28802216	16586502	16392853	26919010	13343942	21269214	23670420	18818202	18424652	14987683	19697922	16291813	21836816	20892958	20954166	22909236	20677744	19568398	20268660	19004372	18448034
3,4-Dihydroxyphenylvaleric acid	2	59.6	209.059	209.082	C11H14O4	KTDWBJGUMIZRHU-UHFFFAOYSA-N	209.05923:5631738 210.06258:644947 211.06594:100856	55.05502:3630 57.20287:3175 60.98705:26076 66.52791:3877 71.8934:3837 72.1291:3659 78.99746:73127 96.32037:3633 97.00778:178127 99.20295:3528 105.01278:7795 117.01273:18022 123.02307:257933 133.00713:34215 135.02296:75002 135.03279:8662 137.03867:14066 139.01796:5703 147.02293:19097 149.03809:8549 153.03308:11322 158.45781:4065 161.03781:8049 163.94078:4930 173.0385:4812 209.0589:14825	50315332	18265174	77511320	75958488	77282488	60230308	78856584	77530096	33211170	13230221	25660010	30190082	93248184	71221320	20546428	101996768	32028510	28104862	31426470	92980272	54670332	35367688	37427816	18286676	17901854	88038128	30317130	29551790	45202720	24275214	33531722	77729872	46206308	110910904	43355276	31131510	39566200	40456200	23444130	44292660	44082796
3b-Hydroxy-5-cholenoic acid	2	65.2	373.272	373.275	C24H38O3	HIAJCGFYHIANNA-QIZZZRFXSA-N	373.27167:3580665 374.27502:1011992 375.27838:98980	51.02394:1277 55.05491:15709 55.50591:1668 59.04974:1904 67.05475:10023 68.03433:1505 69.07051:5487 79.05481:8791 81.07024:19052 83.04944:4359 83.08582:10191 85.06501:4708 87.38374:1420 90.3558:1518 91.05435:11472 93.0701:17690 95.08565:19941 99.04422:3456 99.39349:1475 100.03043:1524 101.05981:3007 105.06996:22856 107.08551:18125 109.06458:1870 109.10133:9714 117.06952:3817 119.08526:18616 121.1…	17274076	18540470	20931430	20562068	20049708	19161376	20193268	21706718	27602676	15589893	324093	8403478	9230710	8357685	1413699	1574793	1418360	9407279	9520035	9171051	97099304	93006112	90734392	12633222	11800013	11920527	4139548	4215370	4217988	13893976	14144610	14811360	5291514	5332164	5451230	7483941	7114900	6790774	2734473	2493822	2723476
3-Dehydroxycarnitine	2	65.3	144.101	144.103	C7H15NO2	JHPNVNIEXXLNTR-UHFFFAOYSA-N	144.10132:22031832 145.10467:2109316 146.10803:16969760	53.03931:18768 56.05017:66338 56.08592:10802 57.05786:13245 58.06578:516812 64.47552:10385 68.0501:19047 69.05784:12240 70.06573:29227 80.04217:11918 80.23965:11220 82.06573:20495 84.08119:178574 90.36768:13249 120.01254:11868 144.10146:170491	70483104	73612976	83687520	86751544	87566000	88916720	90850520	87238264	23484754	23326894	602836	22813790	25367198	25596616	150362112	161782896	164507888	91295176	98898736	103499496	110846032	117557616	117432464	122818224	132842240	135966304	30832560	33315094	35149912	124114120	128676152	134649904	66329844	66875136	65078628	35905128	40052248	40149164	26066692	25771486	24175474
3-Deoxy-D-glycero-D-galacto-2-nonulosonic acid	2	45.8	269.053	269.087	C9H16O9	FQHUAUMYHAJTDH-IMSDGWMTSA-N	269.05289:4960656 270.05624:434563 271.0596:58016	55.63897:2481 55.93996:2980 56.96545:267800 57.25769:2560 58.85872:2932 59.11214:2724 63.10645:2677 64.11229:2792 71.95229:5613 74.97575:15273 84.96008:21038 86.97552:4255 98.96931:4026 98.97542:30777 100.99092:12395 108.40775:3145 112.99096:17461 116.98552:16952 119.00116:9138 131.00137:38708 149.01163:98128 167.02184:45608 174.98438:5103 177.00606:25752 178.00443:3013 180.18196:3653 195.0172:16…	86991	1470714	17493696	26759316	13417277	34264648	9631837	13355266	1601848	9808403	16881632	3907778	12228490	10905498	3117039	11444812	11695563	4480708	19805586	14848253	3003010	14639939	12125916	3147659	18761752	19243736	6845288	15000680	7620162	6638158	8690826	16422648	5555318	9570356	8441462	6092836	10245742	14024748	5020734	15487783	13448209
3-ethylphenyl Sulfate	2	63	203.061	203.037	C8H10O4S	DMIBREBMNWKSQY-UHFFFAOYSA-N	203.06125:2511070 204.0646:525199 205.06796:40251	51.02367:3222 53.03934:4043 59.99091:5686 60.34865:1210 62.90002:1339 64.17939:1378 70.9313:1397 77.94564:1407 79.05441:1643 95.04923:3421 97.02008:1938 103.02454:1658 105.04483:2162 106.00377:2196 121.03468:1678 122.03518:2722 143.02534:45872 180.47263:1705 183.0347:2822 203.06146:21162	24698740	23682566	27733476	27296786	29461740	29715406	35351768	34604960	17379092	6442612	3494334	13311907	22027940	21432690	10147841	20726404	21886300	19758836	14940571	23868336	20393108	12350401	22942512	23167130	21740710	26274768	11099196	21010534	23398864	22152334	22348740	22610174	18982596	21411228	16984174	19796580	16118023	19778430	12883800	21775752	25011952
3-Hydroxymandelic acid	2	51.7	167.012	167.035	C8H8O4	OLSDAJRAVOVKLG-UHFFFAOYSA-N	167.01202:34418856 168.01537:1889378 169.01873:1661271	55.08576:4481 56.96545:508140 58.96982:4920 71.95237:266545 82.33475:5375 84.96001:292014 92.52365:5555 101.16284:5306 102.97043:48772 120.981:12132 121.01644:7683	440556288	273518528	396408608	627825472	625362240	280133088	272027968	264962288	397594656	99586128	96320680	166356448	273108576	174155792	106765344	247192240	196391728	151294032	489696288	331412928	340673920	234164080	203678160	283559840	216119920	229640816	369359360	213347600	227902112	174471472	113293520	194791888	316299648	217088752	184437088	222839168	130244584	182035232	297967488	207153664	184509712
3-Hydroxypicolinic acid	2	66.8	140.068	140.034	C6H5NO3	BRARRAHGNDUELT-UHFFFAOYSA-N	140.06766:65578068 141.07101:4015498 142.07437:0	58.06572:5555 74.09698:10127 140.06789:20913	234205680	231095616	277995168	280567776	253904656	262297440	237827904	250251088	185960416	92722928	32675034	185150144	215147520	203933264	131491008	155970976	142803584	234106896	275594624	252598768	169883296	189299200	174357024	161813264	180474400	167338928	195693680	208680224	188150864	124912824	131287720	118983320	102424408	105603832	99564608	151009008	157615392	141321040	210540384	217938608	185502656
3-Methylene-indolenine	2	56.4	128.019	128.051	C9H7N	BCNUXXXHEIUHJB-UHFFFAOYSA-N	128.01891:1889327 129.02226:331167 130.02562:621073	54.80831:1344 55.05505:2299 56.96547:9328 59.93604:1305 68.98248:1554 75.60067:1273 79.79602:1866 84.08121:2539 86.99299:1718 99.3073:1377 105.00319:10950 123.01368:5920 128.01839:1620	24698414	20911860	9749602	10880083	12701295	13309676	12832750	7479318	16115570	16677466	2744010	18454304	13130883	9947305	8313950	7484944	5130374	10852102	15112068	6868592	18745400	11961069	5763720	14541290	14485525	9329075	12379901	5136010	4033244	13210446	9672144	5436860	5640754	4380238	2369498	9855637	2898679	4019127	9243495	7770659	3847746
4a-Hydroxytetrahydrobiopterin	2	64.2	258.133	258.12	C9H15N5O4	KJKIEFUPAPPGBC-UHFFFAOYSA-N	258.13248:12812373 259.13583:2344637 260.13919:3466957	52.61562:8005 53.03936:16761 67.05482:59340 70.06566:103659 71.04961:14848 74.33825:10587 79.05472:34351 81.03394:13180 83.04969:15786 85.28223:9519 93.22827:9967 94.06536:41078 95.04926:33264 97.06509:12686 106.06519:11408 107.04852:10942 108.08111:55041 111.04417:13453 117.91459:10643 120.08067:212835 121.0885:22030 122.09637:77407 143.90063:10548 166.08572:421061 201.51454:11275 222.1122:17262…	46261704	47973944	56113668	59841348	59170792	59944384	60602648	56599364	37794664	32204012	934991	29090200	32384584	33501162	36754708	43480920	41486692	33220164	37717252	39609696	27900384	29241906	30369110	37007944	40803716	40860304	47855368	51059920	51064488	32989320	35240860	36034212	39864316	41662080	43785004	29202460	30226386	31121224	50186232	50866604	48251712
4-Hydroxybenzaldehyde	2	61.9	121.033	121.029	C7H6O2	RGHHSNMVTDWUBI-UHFFFAOYSA-N	121.03312:2954773 122.03647:185622 123.03983:4786571	50.01584:3888 51.02365:20863 52.02705:18508 53.03932:8804 53.26139:2509 54.04268:8838 54.82042:2526 56.96546:150080 60.10891:2638 65.03914:6379 66.04266:7519 71.95229:16248 76.96703:2693 77.03888:3223 78.04227:6207 81.48397:3058 92.05782:11479 95.04942:5662 96.05315:7560 100.53513:3122 104.05769:6138 106.04791:3594 108.67269:3350 121.08391:4924	17958196	12269987	14207605	6855740	10403909	7479285	11180879	11489214	6393159	5670172	1285683	9420080	8432853	5897531	4275624	6612580	11745631	7028258	8404013	8134936	10780774	14977596	19242334	7478561	10638521	5318810	5433706	5078758	5686358	28002142	7646406	7039668	4885408	8676628	5957392	7458408	6765532	5177914	5089004	20800812	4952209
4-Methoxytyramine	2	62.2	166.086	166.087	C9H13NO2	WJXQFVMTIGJBFX-UHFFFAOYSA-N	166.08556:6190990 167.08891:712124 168.09227:0	51.02371:3395 52.03151:1370 53.03932:23637 59.51281:957 59.99092:1551 63.45917:1098 65.03934:4483 65.8132:1050 67.04203:1998 67.05479:17137 77.03888:1856 78.04678:6634 79.05473:4721 80.0499:66075 81.03373:2032 86.27222:1214 93.05762:3069 94.06534:88556 95.04926:9010 95.07343:3515 96.04448:1622 97.34091:1241 104.04919:1624 105.04504:4373 106.04113:1678 106.06509:1999 108.04446:4718 122.05976:9079 …	17245070	16711064	16106604	25131646	36103080	38916516	53258756	50355344	34763128	13796599	366848	12958452	8372434	29305626	16559612	24464894	36655160	12378885	14637356	22006564	14398024	18303500	25308144	12997670	17524656	24825174	11053037	22784526	33839800	10527232	14535963	21923718	13091943	17472140	25697198	15263528	12816236	28068180	10742243	18303394	22627072
4-Nitrophenol	2	63.1	140.068	140.034	C6H5NO3	BTJIUGUIPKRLHP-UHFFFAOYSA-N	140.06755:9167629 141.0709:1088750 142.07426:92584	86.80501:5655 106.98856:5385 140.0685:11085	27644306	24715262	34509248	56063272	52626708	50813988	42784336	40419984	37822072	26841460	484442	36313444	38720328	33319436	30959540	32820722	28450996	51962680	55626928	47282544	38583156	37233672	31265522	20126204	49092968	44442112	30549010	31510908	43805808	40042620	24540184	30162326	36340372	36013348	26610164	28160320	46471704	36035868	45120096	41575116	30439320
4-Nitrophenyl sulfate	2	61.8	218.033	217.976	C6H5NO6S	JBGHTSSFSSUKLR-UHFFFAOYSA-N	217.98314:1633378 218.98649:222161 219.98985:0	54.90128:1001 54.99429:909 56.20555:1006 56.96546:279584 71.95237:20515 72.96003:2972 74.97569:8280 84.96006:31690 92.98578:1044 98.97538:12248 100.99133:1879 102.97026:7437 112.99057:1480 116.98581:12452 119.00128:4616 120.98038:3772 125.45957:1238 131.00136:6970 131.1615:1083 132.57593:1124 134.99612:9165 149.01163:30337 153.00687:1701 161.95735:2319 167.02208:21646 170.96255:4360 171.34706:111…	43295	3081408	9535772	10485530	15048029	10886791	12366759	8179796	3472878	8064340	2456044	2207022	7780246	7427900	3730618	9354313	7483457	1932358	7659911	8312926	4305955	10777283	8160834	5771182	3338432	7490720	7049622	7346323	6318018	7767042	8201847	7719314	4966002	8798239	2467389	4898276	7264234	2818676	6432300	8568700	3341748
5-Aminolevulinic acid	2	68.1	132.076	132.066	C5H9NO3	ZGXJTSGNIOSYLO-UHFFFAOYSA-N	132.07631:5770438 133.07966:1173741 134.08302:136109	52.89877:3439 55.01847:11694 55.53091:2934 55.93519:4004 56.02652:4573 56.0503:5824 56.29692:2786 56.96544:1174413 57.03416:22957 57.05802:4913 61.44094:3222 62.00249:7176 71.00757:6539 71.95235:137155 72.93761:11966 74.97574:12943 75.01019:6185 84.0154:45708 86.09669:10169 90.94741:3439 93.02032:23951 95.70865:3565 96.12556:3676 104.52831:4701 112.02759:3785 131.00128:5832	64890616	36039308	38706492	94332880	77983248	80750152	60697748	33086328	24652052	12856351	231755	17099212	53942056	59245648	7951336	45291568	14858236	21696910	11319266	9189392	23701632	48184188	17688734	39106624	29485750	31349232	22575256	8882500	8080028	13659725	39834788	39049952	21308438	17865172	17075116	46254972	44301564	9788850	6935374	18115406	22078104
5-Aminopentanoic acid	2	84.9	118.086	118.086	C5H11NO2	JJMDCOVWQOJGCB-UHFFFAOYSA-N	118.08614:131498952 119.08949:9950097 120.09285:1417690	53.03913:22486 55.05499:165119 56.0502:116938 57.05804:139681 58.0658:151813 61.42047:17554 72.08144:120845 96.91814:18730	551479552	519885376	623303040	678866112	625090624	680269376	673804992	634658112	415379776	252447456	2597819	728140224	518740992	625121792	527248736	605149696	433772864	654165504	717318080	724916928	648635584	700411840	695282240	704937216	775646272	789464768	591185280	888074368	471903584	794259328	830573184	834536512	466953824	485825984	528381280	788007296	839025088	832502400	751484928	117526512	106936432
5-Thymidylic acid	2	55.4	323.059	323.064	C10H15N2O8P	GYOZYWVXFNDGLU-XLPZGREQSA-N	323.0585:4252520 324.06185:400165 325.06521:0	53.42501:2828 56.05458:2562 68.03318:3317 73.25404:2763 80.97651:2831 151.51167:3273 177.56371:3355 191.01649:6914 323.05893:4473	23936456	23919974	24165686	27055620	26844142	24465500	26234978	26723702	18095052	13267009	83967	12940717	24263324	22617370	21455602	22901760	23348452	18075036	21056794	18829732	22521296	24747382	21541094	21419728	25583840	22282800	27779634	28961922	26886148	24815504	21358332	22024996	21568050	20849262	19550468	22663498	23354284	23797264	12103592	12842366	12027168
7a-Hydroxy-3-oxo-5b-cholanoic acid	2	68.9	391.282	391.284	C24H38O4	KNVADAPHVNKTEP-VWEUZOFESA-N	391.28271:918042 392.28606:261203 393.28942:383193	57.07057:12169 66.63839:944 71.08601:9740 121.02828:4240 129.86223:1036 149.02295:116644 167.03331:5444 244.45464:1169	14706710	8942058	4498656	4490208	5139446	4079250	4936837	5839526	4513812	8723318	3969328	3071788	4466680	4396540	6176697	3639910	4905724	5577423	3783762	1892730	4781100	2291961	4282361	1972168	2011932	4552811	5229470	4711840	6271605	2129638	3789879	5127242	3049415	2099519	5092167	4197960	3605384	3872633	4204926	4703967	6109315
7-Hydroxyoctanoic acid	2	57.5	159.062	159.103	C8H16O3	OFCMTSZRXXFMBQ-UHFFFAOYSA-N	159.06226:11942502 160.06561:802407 161.06897:676987	51.3612:5651 55.055:21556 56.05037:6646 56.43719:6203 71.93385:6403 110.98334:6788 121.49577:7042 139.3728:6919	85773184	63779396	104395944	65030532	99908984	99650792	96056600	58032888	50318572	29813478	2429246	50360004	57571584	51740476	47614392	61711628	47512680	55702620	62862624	55976592	57742216	56822784	51981516	47416524	50960584	52854120	50289312	50916260	46890612	46392072	47731996	42284544	46878264	43694108	44208088	57998324	59049228	51600296	51000524	48885720	43686040
7-Methylguanine	2	65.9	166.083	166.072	C6H7N5O	FZWGECJQACGGTI-UHFFFAOYSA-N	166.08313:8592360 167.08648:462609 168.08984:936613	56.05009:12070 58.06579:32495 59.99088:16268 60.4038:4078 63.14:3899 74.06071:6410 74.9082:4436 116.81101:4668 118.08622:11869 156.10028:5319 166.08345:38064	37973496	34553552	36394476	35637512	31547916	35194236	32838020	32581728	14308496	2230678	802494	15569464	17921986	17273754	36272752	34111752	33443490	29239500	32717902	31597242	29304540	31761576	29448216	27764586	28208600	26282118	10970925	11162449	11254014	22033834	22051536	20436568	10146885	10537094	11927696	5394506	11236665	10068985	15324700	16488334	15153060
8-Oxoguanine	2	56.7	165.987	166.036	C5H3N5O2	UBKVUFQGVWHZIR-UHFFFAOYSA-N	165.98732:51201 166.99067:0 167.99403:0	50.48342:4979 56.05015:17140 58.06585:28371 59.51285:5835 69.29692:6683 71.98947:5291 74.0605:7991 79.71272:5314 86.48241:5273 102.10362:6623 118.08602:10205 128.37105:6261 128.72868:6303 166.08321:26174	18984	111380	24151	1258.06	42545	50806	1258.06	97506	113393	827575	411865	67834	110263	40350	85021	59223	25626	40526	37019	103763	110608	87417	57004	24447	51786	42591	24794	12581	21002	35185	22796	26928	19860	16333	33202	33987	36366	72270	103335	1258.06	54209
9,10-Epoxyoctadecenoic acid	2	68.3	297.277	297.242	C18H32O3	FBUKMFOXMZRGRB-YFHOEESVSA-N	297.27753:868858 298.28088:150572 299.28424:23709	53.0029:1379 55.05496:12437 57.07057:5593 67.05489:4045 69.07039:9934 71.0859:1153 79.05471:3293 81.0704:3803 82.66426:860 83.08597:3767 93.0703:4376 95.08585:1957 97.06494:1683 107.08531:1306 109.10084:1619 119.63903:979 121.10125:1342 135.11578:1182	6895967	7045786	6314784	6452662	6485594	5853981	7403448	7284485	6661965	5957226	6246842	6234422	6094712	5688726	5745887	5615804	6317710	6382916	6164608	5446116	6040483	5767519	7521227	5864566	5896005	6524574	6680760	3038569	3142073	5991398	5864140	6816196	6257159	5857116	6209906	6601496	5833232	7083388	6412139	5651182	6342160
Aniline	2	46.5	94.0453	94.0651	C6H7N	PAYRUJLWNCNPSJ-UHFFFAOYSA-N	94.04519:1970524 95.04854:885214 96.0519:118470	53.14236:1032 58.99839:9975 59.52168:7069 60.02213:1315 68.52681:8519 69.0275:1026 77.00882:9240 77.5321:2102	22292952	28076890	14780808	23215476	8516048	8682269	13082761	12489571	7310346	15667153	771705	12112444	5327292	10107373	13507059	7315735	3816278	13779398	19709792	13245100	14563475	4105618	4408164	17318506	11508128	8507599	7766554	7653976	6424953	12995247	3623857	8892583	2839746	1307316	2094768	6852366	7356956	1846971	7802258	10237123	3349875
Benzaldehyde	2	62.7	105.034	105.035	C7H6O	HUMNYLRZRPPJDN-UHFFFAOYSA-N	105.03362:4138820 106.03697:367268 107.04033:1436629	50.01586:78512 51.02369:213756 53.00292:5186 53.03925:20165 56.96548:32964 58.62594:2105 67.37588:2678 71.95259:3078 77.03897:12226 78.99916:2061 79.76643:2304 90.15523:2642 95.04926:21328 105.03364:3675 105.04467:5823	35847032	10986177	115005160	40062688	26832614	27882452	8050497	7789943	8256894	8597762	1822532	5136618	3315880	4876380	10648472	16496216	25119202	6288818	9468648	25741426	10314204	37748928	13466237	9694367	7816350	17096218	6065174	3158814	4211968	10957072	6040100	5854192	4146404	9785361	2281318	9911836	6012140	6550208	11227496	16888546	19047878
Betaine	2	66.7	118.086	118.086	C5H11NO2	KWIUHFFTVRNATP-UHFFFAOYSA-N	118.08603:11776314 119.08938:331274 120.09274:0	50.54177:6390 52.68231:6554 58.0658:690938 59.07359:42245 76.51582:7112 80.2443:7642 118.08639:41383 118.09328:7532	22621556	20700124	29960236	29835946	25154288	26935808	28561422	21007364	303821536	494081376	19990724	77893368	311308224	545332544	60575340	83726656	155395456	654165504	717318080	724916928	599413632	81148264	80742152	54201344	35283068	31778804	260553664	888074368	441189344	794259328	111457168	119594824	308111424	296653760	303698272	788007296	115644352	93917488	751484928	762972928	742549696
Capric acid	2	61.2	171.137	171.139	C10H20O2	GHVNFZFCNZKVNT-UHFFFAOYSA-N	171.13715:2857981 172.1405:542242 173.14386:0	50.56178:1020 51.01318:1311 53.00284:3264 53.03925:1509 55.05491:12473 56.96561:1524 57.07061:10937 58.95697:1360 60.95835:5630 61.45271:1171 68.48012:1333 69.26783:1241 72.04482:16924 75.73244:1445 75.94511:1696 88.95327:2111 127.09251:1746 130.27013:1328 137.26976:1403 144.62778:1323 171.1369:3681	9228390	9000325	8705326	5632369	13865531	14951198	23717598	24930350	17233710	8572527	1036451	7682852	8956961	15179968	8168212	8891672	13237036	9476762	9649306	7844912	9187005	8257667	13680250	10068208	10258450	14896406	9593991	10453337	15333741	10340401	10174355	16609391	9588880	10228223	12870071	4752172	11117611	15748589	8983387	13159494	16978324
Capryloylglycine	2	46.9	202.179	202.144	C10H19NO3	SAVLIIGUQOSOEP-UHFFFAOYSA-N	202.17938:32170958 203.18273:4637101 204.18609:373170	55.05494:41349 56.05008:19257 56.50504:18788 57.07046:119956 58.06585:206886 59.04986:40238 62.06073:227664 65.03935:21965 67.0549:39816 79.05469:29113 81.07032:85703 84.08118:313492 85.06513:145034 92.00506:19255 92.88504:18550 102.09149:452338 105.81704:24081 123.116:20512 123.36436:18887 202.17998:139166	86987800	89270680	108535504	108274488	110080848	115614784	120906056	118161896	114092520	83195288	2623606	97739352	108770024	115282128	130256592	158522736	149853312	119572400	131196528	143176112	90545912	96525640	104130448	91323272	96401984	114202488	111721832	118024904	127565704	110293000	110218592	124515160	106227928	105325288	122896664	75305856	79095568	83964888	122192664	121523472	130459232
Carnosine	2	87.1	227.113	227.114	C9H14N4O3	CQOVPNPJLQNMDC-ZETCQYMHSA-N	227.11272:1785367 228.11607:182045 229.11943:86578	55.01843:2837 56.05015:7529 63.39636:1184 65.5006:1323 68.05009:4143 68.53748:1324 79.58505:1323 81.04515:2742 82.05299:3364 83.06071:32077 93.04491:21975 95.06056:16721 110.07123:81817 122.07108:5623 156.07629:6549 164.08115:3008 203.93871:2748 210.08646:2023 222.00491:1599	4710498	10349777	12494205	8067255	13077748	6931001	6293731	12398640	11856116	7212774	2495648	11538694	11500170	21884406	22678920	26994142	27389808	5078048	7958790	8510632	11723269	10385377	11433179	4040592	4585646	8124918	3043294	3108679	3849077	8935475	10030456	5573507	2182896	2236300	4261716	12593613	7609640	9750788	7660286	6868854	11780351
Conduritol B epoxide	2	53	161.029	161.046	C6H10O5	ZHMWOVGZCINIHW-FTYOSCRSSA-N	161.02885:5193256 162.0322:944892 163.03556:2531072	53.92192:2823 58.99853:8219 62.50174:2961 68.98278:7287 77.00883:5358 83.02537:3092 85.01385:6072 86.99292:16925 103.02405:32786 103.26943:3452 105.00337:15452 109.39125:3608 110.81663:3672 121.03429:33523 131.11261:4122 133.03439:10264 151.045:12262 161.02959:4116	161787	3873818	11862878	26185782	9725037	27530892	9159055	11070116	3281558	14582330	15025038	3741908	14453149	4912086	5049148	17223346	11987649	7408321	13849107	11840977	3404088	15103145	10841412	5386568	17787692	17370388	9047127	11610317	8480211	12662781	8956620	16785954	7646796	8034070	15839474	9338614	10320266	15518863	15288048	7800568	16516250
Cotinineglucuronide	2	67.1	353.125	353.134	C16H20N2O7	XWZCZWKUGIQPJD-UHFFFAOYSA-N	353.12592:1810532 354.12927:485441 355.13263:128094	51.64531:769 56.9655:18102 85.55038:946 92.1391:1018 131.00159:1240 134.99681:1037 148.94235:1042 149.01152:3489 167.02203:2358 170.7276:953 176.93797:2496 182.96446:956 182.99646:1540 189.76419:1026 194.94783:2295 199.99876:5155 201.00618:1257 202.12009:991 202.95316:1732 218.009:2180 220.96407:3039 225.08011:1281 235.0639:1195 237.04419:1142 239.05771:1347 243.08952:6167 250.97478:2578 261.0796…	5027864	6209746	13715871	13315894	14317773	14193624	13229891	14199567	6367658	13179083	13227063	7029693	12700108	11561515	7776579	12892958	10038416	8333761	11799965	12649829	8880186	12520222	12403883	9029151	12893700	12151164	9905309	12162899	13967840	9921713	8263354	12977212	9651164	10213144	12834960	9827183	13245981	11109863	9093288	11750563	12047071
Creatinine*	2	85.5	114.066	114.066	C4H7N3O	DDRJAANPRJIHGJ-UHFFFAOYSA-N	114.06612:31438926 115.06947:859837632 116.07283:49599836	53.53727:8180 53.63467:7368 54.11663:7909 70.17928:8488 86.0718:12082 90.32526:7796 114.06587:53360	122997304	111414360	140564432	132040856	144679056	132558064	151966624	141129680	137420352	106429160	6055444	142666752	154066208	157740352	153202864	170106048	174106256	132536952	142807408	143088208	201275216	208521056	220882672	145858928	152676064	164126416	124887560	126269160	121051280	180387664	182928272	177053376	95392736	107761120	99434136	128234608	134831184	136016768	167232000	169383888	170131840
Cuminaldehyde	2	62.4	147.08	147.082	C10H12O	WTWBUQJHJGUZCY-UHFFFAOYSA-N	147.07979:14961484 148.08314:1646444 149.0865:180707	50.01571:1970 51.02374:11372 53.00288:3342 53.03926:18681 55.19893:2224 56.57459:2134 63.02348:3627 64.92786:7853 65.03913:44147 77.03891:4055 78.04681:19517 91.05441:51114 95.04935:15704 103.05446:17094 103.39792:2461 104.06184:3304 105.04488:7318 108.85571:2422 109.73434:2442 115.05412:8688 119.0853:13456 147.07976:5800	52434520	61137172	59261680	66733540	77724016	74777104	97375288	95722872	75511744	68142840	66955308	55884596	59929056	74468136	56336088	64997820	66100592	55060052	66755820	69940768	61153884	61264728	71435896	56329328	62876908	72018936	57643068	61962808	76061104	53721604	56988384	73059336	61921500	64421200	75819048	66868144	60932344	73935400	59485092	63179884	77735000
Cyclic AMP	2	51.7	330.071	330.06	C10H12N5O6P	IVOMOUWHDPKRLL-KQYNXXCUSA-N	330.07169:7838036 331.07504:737519 332.0784:454028	50.57241:5253 53.00967:5367 62.97294:5568 80.46462:6033 82.46723:6043 148.64972:7263 164.20593:6649 166.01196:7229 184.39993:6660 201.02994:12066 245.58807:6125 250.09467:6418 285.04993:12046 312.06122:9085 313.04639:9241 330.07144:76276	31979164	33217246	40197144	39760160	36901976	38848504	34762340	32074390	14329391	10240837	68029	24234594	29525556	28358470	21550502	28911636	25284608	18297346	20703240	20960494	24912770	27983246	28445610	28976246	32794754	32661586	30495374	34719016	33756604	22321164	23250472	23281734	19334742	20772092	20781442	29336244	30663712	30508788	15238842	15601675	14771641
Cystathionine ketimine	2	51.7	202.047	202.018	C7H9NO4S	XJUQJVUYGRTQGI-SCSAIBSYSA-N	202.04669:2270652 203.05004:219129 204.0534:183367	50.02061:1232 50.96886:1271 51.0237:2860 51.12413:1189 53.03928:6172 54.48768:992 56.96541:15940 56.96801:1852 58.99834:1934 65.1459:1206 67.23452:1634 68.98268:1372 90.98325:1297 95.04927:4051 99.1629:1507 103.02417:9208 105.00319:5192 105.03351:3092 112.55007:1599 121.03441:8576 133.03409:4978 149.0112:1690 151.04453:3534 161.0287:3350	14158429	10800340	2161609	3048294	19703470	15118545	18260898	13788758	823520	486728	280422	3096376	694665	2670868	4599125	7837315	7286838	11390378	7737711	7367255	12618446	19566608	5455613	1223164	4629803	14128333	908198	1529196	963758	4304320	4076940	3507111	1415276	3021925	1524833	1030973	10463661	7626838	10143820	7855012	6936050
D-Cysteine*	2	51.8	120.023	120.013	C3H7NO2S	XUJNEKJLAYXESH-UWTATZPHSA-N	120.02345:1223908 121.0268:181576 122.03016:197266	59.07065:778 60.95841:2309 60.98728:1663 61.4743:810 63.95392:819 67.42655:790 78.98186:758 78.99756:5296 82.47591:741 97.0078:56009 120.02347:2864	5071960	9128836	11441568	10602367	9395323	2556016	12202794	13641901	2599196	10910931	1838281	9765482	7311258	10618279	9897454	2470931	9925274	2312000	8220660	9504158	3307154	10952531	10056820	6428358	8656675	10734000	14399586	9083588	9688848	6234838	6947342	3069566	3937753	10274018	3399933	3544388	2118086	3566538	10025618	3493324	8689659
D-Erythrose 4-phosphate	2	57.9	198.988	199.001	C4H9O7P	NGHMDNPXVRFFGS-IUYQGCFVSA-N	198.98811:2374259 199.99146:194966 200.99482:77694	51.01096:3133 54.78641:3048 56.96575:4400 60.95832:5831 67.66554:3349 80.18951:3445 80.95684:4244 97.00767:20788 106.31185:3843	572041	4517118	3970660	13931014	6245610	9652012	6231442	6582553	3746150	2999608	7447998	3360866	6840864	3880578	2103830	5139086	5838057	6316070	7180563	6365034	3725267	6398886	5496074	2996592	4323430	8777524	6157303	6307424	4343310	6907648	4936291	7225617	5110336	6107412	7519224	9461069	5590172	7876611	4885681	7303345	7099504
Dimethylaniline-N-oxide	2	67.4	136.048	136.077	C8H11NO	LKQUDAOAMBKKQW-UHFFFAOYSA-N	136.04767:31345294 137.05102:1759405 138.05438:1050044	53.59441:11044 61.4656:11344 96.23914:12047 136.11885:15340	89469616	85499792	99325928	99911360	86226776	88244248	76619432	83604664	39822840	17005474	159145	42348968	47687576	42014400	41464412	49396464	43925860	46873264	54471996	46671424	60536852	67485296	59559484	39674892	42804512	38631168	27834502	27845624	25771214	31525210	31416924	28606544	16474969	15626719	16296806	27049666	27933626	23761282	45318728	46688100	37349996
D-Ribulose	2	51.4	151.035	151.06	C5H10O5	ZAQJHHRNXZUBTE-NQXXGFSBSA-N	151.03476:24940820 152.03811:4425223 153.04147:4124816	63.59395:12283 66.34958:11869 68.98269:57633 86.99315:86987 100.02451:35938 105.00346:99113 115.65491:14701 123.01358:23022 148.56668:14568	210325824	206167120	192036464	215704400	177333328	148961648	174363824	153399456	197801408	149183424	129399784	187290464	156377056	142658352	189640608	161214320	142178912	183031712	187791056	160807392	187956688	161678256	155882080	170918864	184117536	151046528	187879184	128899848	142281360	198385936	176034912	162564560	197887520	170084560	138099200	159722608	144585856	164309408	177974960	141907168	133836824
Ecgonine	2	68.4	186.112	186.113	C9H15NO3	PHMBVCPLDPDESM-RLXKETGRSA-N	186.11179:60418088 187.11514:5374331 188.1185:0	50.38156:10612 53.00304:10638 53.03934:62050 55.05497:18617 56.05021:21892 57.03426:57612 64.53446:13325 65.03926:52301 66.68423:12094 67.05489:187452 68.05013:31821 69.05796:21997 70.06568:186440 71.04956:86596 74.86682:13391 80.04991:41659 82.06561:29814 82.80126:11303 83.07352:14836 93.53849:12086 94.06536:238442 95.04917:35536 99.0443:119568 106.06511:27135 107.0729:54940 108.08076:44055 122.…	200474208	208548544	252290000	249950288	252459312	259561904	252805488	245838608	224592992	190074144	7641030	185402576	208793888	213985760	275049280	316157536	301968128	189811872	218433952	217998384	136299584	143805664	144574480	219585072	242816944	250585744	192029808	207283184	205549216	217694384	227370464	235745008	221005856	228860976	230334688	223344480	233777584	232583952	249937024	251050000	236278688
Erythritol	2	69.6	123.04	123.065	C4H10O4	UNXHWFMMPAWVPI-ZXZARUISSA-N	123.03999:7259104 124.04334:1544746 125.0467:1212366	50.5861:948 53.03926:760 56.96555:2328 58.9984:1817 77.00886:1210 91.47426:778 95.01945:1022	48693464	39014208	59592828	80148824	80631808	74555712	70017392	68500688	53278700	62308080	45851532	48039392	76444592	43171384	75391608	70590608	68149208	53085820	59594872	63040852	58964744	60272980	74660472	68261792	74196488	62874988	57549044	54069780	69076504	59871308	64191788	75905968	55278272	60280380	70935344	57118292	63286192	68510256	62255392	64154732	41410924
Estrone	2	51.2	269.127	269.155	C18H22O2	DNXHEGUUPJUMQT-CBZIJGRNSA-N	269.12717:176889 270.13052:0 271.13388:24683	53.18209:1263 56.96543:130504 71.95244:1434 74.97553:7646 83.04996:1464 84.68287:1598 84.95994:12969 87.1801:1549 87.58936:1630 92.98612:1986 98.97543:11727 100.99105:6266 102.9704:3008 107.01991:1556 112.99056:4568 116.46098:1631 116.98563:10357 119.00134:4256 131.0011:17799 134.99608:4805 149.01157:49344 159.01772:1618 167.02213:28547 172.02734:2261 177.00618:8703 185.03166:1898 195.01678:6151 …	183926	373610	218924	233020	497982	816200	1177951	1167687	438117	263417	113136	265892	97446	286625	100051	196921	243725	121484	125391	419642	168107	180326	309428	79834	160274	132684	103784	146677	327719	331734	174538	222637	216922	293939	405562	303940	378579	526398	109907	216183	329614
Galactitol	2	56.4	183.11	183.086	C6H14O6	FBPFZTCFMRRESA-GUCUJZIJSA-N	183.10982:235218 184.11317:0 185.11653:0	55.935:1850 56.94295:4570 72.93763:5366 90.94774:1565 96.34645:1389 108.27991:1543 109.23355:1413 112.23698:1588 114.32578:1291 124.20792:1423 131.50301:1373 183.01062:2541	663126	471490	1021852	960764	853110	991838	1168123	1190247	395760	432221	55472	391459	374873	586614	445908	575870	504805	852519	1037353	1059991	455587	522687	606124	681376	584332	896100	1048311	1228061	1282181	882743	1253782	1181206	615250	858712	836008	487850	649591	623665	747685	802263	739177
Galacturonic acid	2	56.2	195.017	195.05	C6H10O7	IAJILQKETJEXLJ-RSJOWCBRSA-N	195.01675:1903605 196.0201:70675 197.02346:93592	56.96546:329822 69.23745:1112 71.95239:36314 72.96001:2634 74.97581:6615 75.34264:1216 84.95998:36562 88.98366:1268 89.96257:2484 97.00762:4198 97.99133:1423 98.97546:10109 100.99052:1574 102.97023:6263 103.79988:1510 116.98586:10487 119.0013:3262 120.69621:1497 120.98092:2437 131.00114:5371 134.99583:7115 139.01805:1823 149.01167:25915 149.53546:1382 151.18913:1322 153.00629:1695 167.02203:15564…	121653	3465106	13997661	13169909	5426374	14500057	10751921	13520254	2338411	4495008	6870678	4585486	3016722	3565445	2402198	2995062	14277335	2471443	4535197	13611372	8920658	6717456	14615420	1841172	5951654	10961708	6891408	3050227	4588336	7600909	9755032	8929658	2469160	3201816	3629282	3668696	10220150	4584015	7611419	11838122	3001704
Gamma-Caprolactone	2	49.2	115.036	115.075	C6H10O2	JBFHTYHTHYHCDJ-UHFFFAOYSA-N	115.03635:1088800896 116.0397:39370228 117.04306:6817690	54.51828:136434 56.30224:165829 72.44046:141181	7449969152	6387655168	7880058880	8396252160	7082708480	6895591936	6411694592	6433704448	5203287040	1485073664	38572268	5217429504	5258168832	4267537152	4216397568	5258203648	4835155968	6048660992	5751093248	4872546816	5133008384	4976697856	5235796992	5550704128	4735048192	5042929152	4279472128	4341382656	3342758144	4490679808	4349350912	3993748736	4335980032	3906979584	3231110400	4029516032	4827726848	4101920000	4967433216	4249465600	2843892736
Glucosamine 6-phosphate	2	57.9	258.053	258.038	C6H14NO8P	XHMJOUIAFHJHBW-UKFBFLRUSA-N	258.05319:810088 259.05654:2516182 260.0599:438780	53.87377:4392 63.90217:4579 67.05482:22596 67.26781:4510 69.04526:22414 70.06567:29503 71.04962:6459 72.20166:5371 79.05464:16695 80.04995:6338 81.05737:4617 83.04933:7630 84.04472:6292 94.06525:17475 95.04925:12721 95.18425:4657 96.04449:7268 96.08087:5804 97.02818:5503 101.15739:6599 108.08082:25986 110.06029:5409 111.00121:15734 111.0438:8293 111.30341:4464 120.08051:93067 121.08788:4854 122.0…	1726534	2016157	1984824	2002814	2507626	2230866	2565736	2264632	3848421	3882543	227645	3565620	3553093	3799839	2874662	3365182	3779657	2896078	3412134	3840976	3323169	3590431	3463611	2606958	2593966	3541788	2602605	2923579	3353803	3058093	2764899	3443052	3214302	3335474	3525690	2511142	2756960	2942180	3170054	3198211	3623288
Glutarylglycine	2	50.2	188.07	188.056	C7H11NO5	NBLKTRLPZFCMJG-UHFFFAOYSA-N	188.06978:12507470 189.07313:1676508 190.07649:250320	51.02367:2310 51.75871:1685 55.93504:2783 56.94307:3038 65.03929:8313 68.31998:2021 70.95834:2996 72.93745:12160 73.96503:2284 79.69093:1944 80.6207:1950 88.96825:2155 89.03896:7950 90.04661:5406 90.94769:2765 91.04872:4949 91.05445:100719 92.28612:2059 95.04904:2170 103.05424:2324 106.05545:2066 115.05404:71944 116.06189:8702 117.05714:31050 117.06965:3480 118.06494:51212 142.06482:18602 143.072…	33331534	88130352	69092456	53522500	94462064	51687724	58466672	70323744	34246472	4533713	1832499	45907980	24912510	31903568	39728140	47990160	15682432	37090068	55723132	27931180	55644808	20096104	22765748	47520556	48552880	28064268	37927456	36833860	22906934	22891564	21753410	20232620	28805406	13679704	17772756	46719772	21522668	15952441	27863416	10205766	10127023
Indoxyl	2	58.6	132.076	132.046	C8H7NO	PCKPVGOLPKLUHR-UHFFFAOYSA-N	132.07637:54919828 133.07972:3982449 134.08308:1611295	50.60244:3326 56.96547:62762 58.05328:3999 66.1574:3999 68.05046:3630 71.95232:9337 73.79109:3244 75.05542:3309 77.36086:3928 83.49957:3855 87.07904:4726 90.05542:19618 132.07637:9799	231869776	231198912	271246272	243460112	274634656	279545120	283914560	279098720	422525472	409801760	6995646	442626784	496891680	499588128	376218720	413910176	418127136	406986912	440721088	447060736	371267840	404547360	413557952	293947712	317726592	331398432	331231520	362737344	349597024	320508224	336722784	336433856	340159040	341904256	336220448	384810432	415387104	401277024	409579744	421270624	399612512
Leukoaminochrome	2	62.4	150.058	150.056	C8H9NO2	VGSVNUGKHOVSPK-UHFFFAOYSA-N	150.05766:7532154 151.06101:481713 152.06437:2821367	56.05011:118066 57.38763:4714 58.77286:5324 61.01126:232376 61.01433:12142 66.26894:6106 70.06572:17854 70.99529:8530 72.00332:6169 79.53178:7135 81.66291:5661 87.02639:8645 88.07603:5836 99.71567:6090 110.98894:5840 112.65504:6602 133.03207:9091 150.1118:10332	51572444	46655476	35370068	39579452	33497100	32881054	29089080	28571022	38978472	18840808	1808688	41977372	32887080	30628640	39653232	26558176	22159888	33762556	23214852	20221176	41846728	33972436	29200326	36479040	29016020	25050816	28481320	23840474	22226028	36388320	30308460	27993820	30011958	24642666	24881550	36015860	31187198	29717930	22049934	17074008	14207113
L-Histidine*	2	72.2	156.042	156.077	C6H9N3O2	HNDVDQJCIGZPNO-YFKPBYRVSA-N	156.07616:3086832 157.07951:349820 158.08287:106318	50.89262:1138 53.00294:2131 53.03331:1304 54.0345:12081 54.20344:1262 55.04239:7622 56.05015:55347 57.78255:1197 66.0343:3103 67.04215:1498 68.04996:4765 69.04527:2600 81.0451:31788 82.05289:34281 83.06075:43250 92.00002:1350 93.04495:24971 95.06044:2373 103.02425:3662 106.39812:1384 110.07118:35754 121.03448:4527 133.03429:4629 151.04407:2557 155.3215:1368	11005334	12869206	23051024	25197254	25976180	26574316	24281062	24681476	8580275	9158865	4625079	10208635	15478103	26529882	16008787	24682146	26916978	13191001	16459924	24956322	16767879	17679870	24825414	19311030	26290108	20079930	9861684	12985177	16573547	2497647	11030349	22666444	7757395	6662032	3143173	18832460	11124128	11106835	23818480	6962554	19721958
L-isoleucyl-L-proline	2	64.9	229.154	229.155	C11H20N2O3	BBIXOODYWPFNDT-UHFFFAOYSA-N	229.15379:9247508 230.15714:2189236 231.1605:0	55.01852:12170 58.0658:97753 59.07373:16771 60.08154:37165 68.0501:29815 70.06568:562367 70.49371:5712 73.5761:6308 96.0811:56490 114.05476:21374 114.09155:10171 116.07088:7076 142.08594:74236 184.26971:5620 210.99615:7652 220.71732:6832 229.1539:117086	29282854	31069364	37761516	39079728	41551564	42552224	43711516	38718460	28457912	24663868	616581	32624020	39674860	42962256	31779768	41184988	41961144	28395376	33224954	38713344	31015976	36678044	39472748	27335374	31154602	39040688	27026360	32302552	39213876	27930206	30753716	38088580	21822630	22657470	28947006	25510204	28542722	32397152	21751290	23051504	26915094
L-Leucine*	2	57.2	132.101	132.102	C6H13NO2	ROHFNLRQFUQHCH-YFKPBYRVSA-N	132.10155:149834400 133.1049:11517860 134.10826:1760091	54.17519:13194 55.063:11814 56.01172:12480 56.05021:14410 56.96544:625804 57.05016:9474 57.05773:13081 63.05328:11431 71.95243:57782 74.72798:10977 86.09666:56548 93.0201:15744 129.63043:13122 130.37022:14739	681923136	684242880	792709888	816348608	775836160	752773504	684862720	721896576	499614688	348901312	10542197	674483136	732889664	667831296	483395872	527695040	484006048	349961472	446270336	417413664	542483776	590234624	557524288	622369344	675109056	621673088	483375520	483372672	439370080	657883136	627090112	609647232	523267584	516494688	503684416	583053696	567089216	535102688	421213472	416822464	378202912
L-leucyl-L-proline	2	64.2	229.154	229.155	C11H20N2O3	VTJUNIYRYIAIHF-IUCAKERBSA-N	229.15343:9650789 230.15678:2500999 231.16014:125654	51.66027:5790 58.06573:71094 60.08135:19938 61.55862:6504 63.19161:7092 67.11313:6201 68.05011:17096 69.21853:7782 70.0209:7494 70.06556:386291 74.72794:7132 96.08069:50451 114.05474:16823 114.09117:14414 116.96597:8146 142.08556:59630 166.14601:8197 183.50012:8662 206.81758:7755 229.10332:36261 229.15312:81929	24043060	32900522	29679552	34366752	65000604	48424820	47820248	50298764	53180584	16192716	443752	35230872	57794740	45331672	37190212	60806564	45453952	53666752	19521224	57982488	58125248	56979960	58508012	21335170	37012240	57824128	18053048	22988376	46166732	27585160	23482356	29255360	29354846	19540964	33307526	37741580	37565872	36157552	16014894	14025732	14969904
L-Lysine*	2	81.7	147.112	147.113	C6H14N2O2	KDXKERNSBIXSRK-YFKPBYRVSA-N	147.11221:2612360 148.11556:241051 149.11892:0	54.03458:2734 55.05499:8163 55.51199:1234 55.93501:7357 56.05018:65087 57.07068:2193 57.52752:1254 64.92772:1805 65.03936:2286 67.05491:9333 68.0502:3593 69.05791:6852 84.08114:82564 89.67249:1303 130.08595:1900	11506186	11852762	15436860	15972106	16203566	16428434	14696191	14160799	4563873	5400934	833746	5596420	11426753	10985505	4524318	9969079	9189824	7810825	5672362	9271590	8693576	6027564	5223714	17197272	20834790	20583836	13118294	6869836	8937501	14719887	17247948	15530587	6392544	13840931	13346562	15299738	10414185	15461442	5174994	4826242	2752427
L-Palmitoylcarnitine	2	73.6	400.34	400.342	C23H45NO4	XOMRRQXKHMYMOC-OAQYLSRUSA-N	400.34024:5753080 401.34359:1601967 402.34695:285564	51.62692:882 57.03421:6501 57.07053:8662 58.06597:1115 60.08142:23371 67.05474:1779 69.07045:1321 71.08606:4693 77.74683:1020 81.07027:1365 83.08591:1137 84.08121:2482 85.02872:238152 85.76241:927 95.08578:3588 103.03902:1318 119.93536:1037 129.07756:1350 144.1012:4113 181.9743:1058 239.23616:2164 254.01842:1223 291.1734:1267 297.2973:2015 301.63223:1210 304.82617:1066 341.26849:6827 343.18307:12…	33719840	38525208	40204764	40163552	46047300	44853752	79885848	78600568	64361132	38714612	2872215	39013024	38871980	42565096	77196232	64005592	70916600	45802980	41557060	47554120	21965030	19885694	24985174	18030936	18970092	24929568	35656576	32182412	42775136	30596938	27051564	37744976	30932118	36456404	51105516	30756722	29736770	50010984	22648102	28426496	40837628
L-Phenylalanine*	2	74.9	166.086	166.086	C9H11NO2	COLNVLDHVKWLRT-QMMMGPOBSA-N	166.08557:34172216 167.08892:3652988 168.09228:432811	50.01585:31247 51.02369:147717 53.03929:748662 53.60724:23416 55.01851:27736 60.7625:20774 65.03918:65099 77.03902:108084 79.05464:257350 81.0339:57584 91.05448:541884 93.06997:75165 95.04935:531045 102.04641:62897 103.05434:1403776 105.04485:233568 118.06517:50712 120.0806:881344	379383488	372724736	217724080	445121888	331015936	322492704	379101856	283994560	77825360	144898880	3125587	219846608	254264464	239784768	143669216	181887952	181770240	93700120	157242704	149281760	224982304	274464320	241345952	175813312	264388160	231238048	167756864	170493296	184152848	115170480	187835952	214517744	174158800	174625968	165075488	195423920	190070144	171455120	149514384	147819008	142798784
L-Proline*	2	49.9	116.036	116.071	C5H9NO2	ONIBWKKTOPOVIA-BYPYZUCNSA-N	116.03615:10815496 117.0395:81540 118.04286:340327	53.87733:4668 55.73426:3665 56.5487:3643 56.96545:11511 59.99083:4018 70.05294:3540 73.03514:3552 85.57638:4001	14793542	25117244	44825648	28593342	54715704	69339600	78172232	58526168	10127826	53575016	53063948	26861832	36187564	65524412	42153396	52615124	81279568	28070244	57140972	75008504	13147641	40149820	60625488	37380356	64605220	24984402	25645266	48141156	64100232	38408616	71414400	68891176	37498036	16381626	18643464	12921004	35751904	25012972	49245044	40216472	52099604
L-Tryptophan*	2	65.5	205.129	205.097	C11H12N2O2	QIVBCDIJIAJPQS-VIFPVBQESA-N	205.09648:9437410 206.09983:914983 207.10319:611731	51.81555:5144 53.03942:5954 56.96557:8766 58.79952:5214 66.04709:7408 74.02399:6707 79.46853:5510 84.99181:6320 88.67323:6234 89.03884:13045 90.04684:12651 91.05456:228741 95.04942:5940 103.05431:15710 105.06989:8949 115.05416:243626 116.04926:14441 116.062:24203 117.05727:180933 117.06587:8858 117.07015:22500 118.06509:358076 127.05398:6750 130.06494:80128 132.08081:46280 133.94762:5890 141.0567…	105247544	88581056	29652130	48233912	81055208	121110176	81945488	26662066	20684236	71391488	493389	29937562	25042270	16813064	20945952	34218984	57394592	19782564	68158288	26665090	60528332	24413688	60342524	23944556	17628326	66107496	75186912	15248684	28878546	28704044	71427104	34965096	11525957	53517392	19359264	30497210	16007330	47870984	9620371	9854648	10966678
m-Coumaric acid	2	64.6	165.054	165.055	C9H8O3	KKSDGJDHHZEWEP-SNAWJCMRSA-N	165.05403:8454176 166.05738:2673235 167.06074:899209	50.01586:20423 51.02368:97291 51.93402:4252 53.03934:141956 55.01854:10572 59.61992:4546 59.69102:4794 63.02375:5691 65.03923:98384 67.05493:19385 69.03643:5086 77.03902:49561 78.34293:5788 81.03387:13455 91.05453:89089 92.02081:4819 93.00117:5339 94.04155:11603 95.04939:198550 95.05537:12301 105.04477:48115 119.04918:27275 123.04379:24926 147.78661:5105	20271668	21328218	26755026	27777098	28515826	26752182	26762984	26956652	16729052	13031953	540445	17398936	20190092	20275018	15126513	18103002	18224272	14084761	16155012	16231532	16662666	19067634	18940700	24649950	27176482	27250680	20751490	22165744	22711796	22146546	24011474	25142736	18772650	20286956	20802694	24351034	25183988	25619912	12880264	13088898	13383316
Methyldopa	2	59.6	212.091	212.092	C10H13NO4	CJCSPKMFHVPWAR-JTQLQIEISA-N	212.09093:1725198 213.09428:278976 214.09764:0	53.03942:2139 54.04725:1467 55.0186:7439 56.96543:1699 60.95826:1391 65.03924:3847 65.3409:1157 66.43737:988 67.04233:1660 67.05499:1357 68.0499:2279 79.05463:2053 80.04988:21147 81.05771:6231 82.0658:2982 85.52444:1198 85.75813:1303 88.953:1931 94.02895:3268 94.06528:11359 95.07322:2714 96.04454:4942 96.0805:1472 97.06503:17942 106.06534:1632 108.04423:4355 109.04548:1988 109.05226:19815 110.060…	12168727	11747603	11978487	13684445	12317778	11277524	12246291	11364922	9615215	4731989	35558	8806005	9899148	9124759	10304986	11341816	8562775	8588790	9139721	9017181	11117880	10559270	8655381	8191002	8380168	7948355	10321006	9584913	9386878	5967788	6247658	5407034	6003936	6222752	6439066	7508276	7649402	8226094	5028416	4423980	4029378
N-Acetyl-L-tyrosine	2	47.2	224.127	224.092	C11H13NO4	CAHKINHBCWCHCF-JTQLQIEISA-N	224.12709:2047303 225.13044:322928 226.1338:23955	51.02372:2497 53.03933:30613 53.89469:935 54.7565:813 55.01851:1374 57.94785:886 58.0659:7257 60.08149:3715 65.03916:1702 67.93553:1324 77.03907:2818 79.05474:14231 79.05915:1750 81.03391:2911 91.05455:51021 92.0629:1847 93.07016:22983 95.04942:20507 103.05436:9446 105.04494:8640 117.32658:983 119.04897:4080 120.05699:1903 121.06442:3389 132.95827:2317 165.05403:4687 217.46967:978 224.1266:5311	20159912	26159188	15760376	8990142	13791370	6121164	19563580	17841658	4983493	30857632	6464562	23942804	20956578	18586648	11593988	8853210	9992748	9064310	10215592	10451552	9225573	5515531	3441964	14902878	5207756	6563086	8738326	4226326	13384540	4230755	11777244	19914324	21647504	3292115	10193546	18635644	11502059	3133046	5271612	11170686	4970347
N-Alpha-acetyllysine	2	76.8	189.159	189.123	C8H16N2O3	VEYYWZRYIYDQJM-ZETCQYMHSA-N	189.15892:34256580 190.16227:3917355 191.16563:240601	52.20569:1795 53.00298:3781 54.03484:1926 55.0549:12340 56.05017:87436 56.96555:3445 57.03419:1759 57.07056:5361 58.0658:15549 59.07361:2871 60.08142:48275 60.0844:3371 61.11367:1890 65.03914:6627 67.05481:48238 68.05016:2492 69.05785:10298 74.0241:2370 84.08112:273392 85.06504:2237 130.08614:11997 144.13713:3022 150.13376:2342 164.77675:2040 189.15938:8831	182902960	187865664	231456240	239428000	234139312	232936864	221829952	223541744	204263808	182239184	24632492	223354288	271885920	263076448	286891072	348273472	348076384	185583312	214021920	211653824	188306032	217163760	213567616	117342904	220603200	224958096	110986592	245040752	227049744	172028992	94770200	189109568	98194128	104766264	194979840	184840800	204808848	204822704	184009792	193172416	182632448
N-Butyrylglycine	2	49.6	146.117	146.081	C6H11NO3	WPSSBBPLVMTKRN-UHFFFAOYSA-N	146.11702:16608617 147.12037:4148264 148.12373:2156286	52.04464:5256 58.0658:128848 59.07355:12793 60.08146:61938 66.09918:6150 68.40476:6267 87.04433:71940 89.49413:6178 110.04574:7079 122.25877:6207 125.78004:6692 128.99307:6926 146.11649:19556	59855156	62495320	66642244	68319576	69494288	69760256	66012468	66795752	83052448	65796732	98679	79121776	88942760	88370376	79009240	87950720	89797576	60642264	67885864	67856856	73346072	82590720	80398904	59451064	66044256	68596680	78446072	84682920	78775208	64925328	70545048	70940208	60875100	62934340	62199596	71231568	75028816	72958952	75633464	77687824	69887632
N-Ethylglycine	2	80.6	104.107	104.071	C4H9NO2	YPIGGYHFMKJNKV-UHFFFAOYSA-N	104.10698:41793784 105.11033:2785445 106.11369:273371	58.06579:495315 59.07361:22331 60.08147:109510 76.29174:16292 104.10702:61957	291109952	56859148	334675968	63630752	360965888	270316288	345766656	197893184	16836332	27375438	401911	46726520	83931720	52276596	28615518	16999732	64959328	107510544	144722560	106581032	55527328	16509538	72029576	153630112	409321728	272299616	195292592	38836868	215608208	109378624	301711904	172410224	319294208	190451808	131300800	252973440	37718688	144798096	16754454	48346196	52066308
N-Methylserotonin	2	62.2	189.073	189.103	C11H14N2O	ASUSBMNYRHGZIG-UHFFFAOYSA-N	189.07254:151548128 190.07589:10081509 191.07925:1297081	55.75349:12872 56.05023:88395 57.07076:13797 60.0814:39822 63.99949:11206 67.05488:45476 84.08114:231078 120.94044:13768 136.65106:16620 157.06723:13761 189.07323:73467	619784384	629168448	777919936	780514432	755571968	761455040	732947456	727961472	547986176	347801056	4532301	619398080	684304128	671905984	579352576	650079296	614679680	645837184	691116032	687993600	626741120	673653824	662149760	577124992	608902208	599754112	565970752	588714560	565830144	565912512	570543936	576877888	529009952	522045984	504286560	614417984	619574144	614880896	602619008	585221376	545891712
N-Methyltyramine	2	66.7	150.112	150.092	C9H13NO	AXVZFRBSCNEKPQ-UHFFFAOYSA-N	150.11191:47921152 151.11526:4305957 152.11862:17749750	56.0503:7242 60.17932:4870 68.04999:9696 68.87588:5662 70.06564:78070 72.00815:5003 88.07595:20147 132.10138:17678 150.11162:30532	212008480	222189296	261502208	267256784	261904480	264684544	272255936	266262528	294068672	251017648	2119418	332835136	362671840	368837856	286429824	350112704	352566528	288477056	351945696	327820608	289109792	352260544	322468960	234562432	230272384	236704224	238235616	225976960	222671744	227047984	216924048	225278928	194437904	200658160	206792416	246418096	241791984	235434128	323885760	336669408	330659392
Nordihydroguaiaretate	2	78.5	301.14	301.144	C18H22O4	HCZKYJDFEPMADG-RYUDHWBXSA-N	301.13995:874135 302.1433:185016 303.14666:11186	72.60551:755 83.94765:864 173.39279:891 301.1394:2212	8043673	6808387	9523946	11461880	12772106	9790425	11165354	12126909	7394468	8365864	9626611	6813168	9904318	9437714	8800371	12033877	8768440	9561431	9450616	11149996	7305288	10207796	10459641	8342835	10917792	8509729	7195045	10364094	11464586	7490139	8357532	11635706	7504540	8984868	11105378	9099511	10659748	10925712	9447818	11723871	8933732
Norspermidine	2	49.3	130.159	130.135	C6H17N3	OTBHHUPVCYLGQO-UHFFFAOYSA-N	130.15862:6715619 131.16197:480658 132.16533:0	55.05497:13446 56.05017:24819 56.18956:8506 58.06581:10490 63.31678:7507 63.74012:7648 67.04229:45806 68.05009:19831 69.05783:24341 70.03529:6750 70.06568:33333 71.10323:7426 82.06554:214256 84.08112:895008 95.64442:8937 130.08569:30132	43770856	34194404	5683369	7182890	3472480	4919181	1670780	1792595	26802310	3133395	442157	15476140	3793383	1631270	22169892	2373186	2094290	17779616	4532576	2231955	17966366	3359332	5041798	13213380	2444216	1848374	16021651	5999796	2030732	11848473	4468527	3348089	7259328	2825854	4101403	5016542	3275387	1979298	9336149	4364450	1777284
Ortho-Hydroxyphenylacetic acid	2	55.7	151.035	151.04	C8H8O3	CCVYRRGZDBSHFU-UHFFFAOYSA-N	151.03477:5846906 152.03812:1263465 153.04148:1004947	59.99094:5560 68.45248:3119 68.98276:11036 70.7623:3230 71.08235:2778 86.9931:16855 89.25217:3195 100.02473:8202 102.16769:3209 105.00356:35311 105.15188:3201 107.20627:3043 118.03471:6420 123.01363:14971 128.01895:6948	40906564	37981252	26176612	24893638	19432046	21184722	19045894	19268070	28819770	27558680	5570966	29469544	21472752	16799672	18979130	26001392	6566182	36831004	30448324	18749936	28970814	19730462	7425848	28451318	23176900	15736558	18902930	9100127	10189333	22672804	15838959	8670300	9849339	9536585	4684070	8926301	4377201	4586754	11141577	12093506	6667215
o-Tyrosine*	2	81.9	182.08	182.081	C9H11NO3	WRFPVMFCRNYQNR-UHFFFAOYSA-N	182.08041:29209944 183.08376:3028886 184.08712:320027	50.0158:14019 51.02363:56883 53.03926:205329 55.01851:21705 58.46585:4523 64.36868:5330 65.03911:319587 67.05472:22859 71.70781:6240 77.03893:32132 79.0547:35919 79.14446:5476 80.04971:6469 81.03368:15002 81.07029:10377 88.5155:6377 91.05437:1315946 94.04156:21079 95.04923:386063 103.05418:11794 105.04473:63633 107.04906:241178 109.06518:12414 117.05701:17435 118.06506:16693 119.04107:11307 119.0…	94428432	96908680	108490808	112722192	111747128	108584936	104524208	104539840	70357160	54432648	1815585	70787720	80370608	76911624	64182004	71718848	70629440	60829076	66157656	64295444	73317312	77174928	74070464	95730424	104275600	101943664	84920024	87913504	85803832	94388976	95239928	96158552	76072984	78431928	78395264	97569456	98248176	96637176	51141308	51996768	51450468
Palmitic acid	2	54.3	255.23	255.233	C16H32O2	IPCSVZSSVZVIGE-UHFFFAOYSA-N	255.23032:2998214 256.23367:566471 257.23703:30113	50.6712:1080 53.00277:1163 53.19434:1085 55.05496:2700 57.07049:16000 57.07312:1717 58.92287:1003 59.17673:1145 64.98616:1042 67.05471:2529 69.99319:1057 71.08588:3582 73.02874:2169 75.45361:963 81.07034:1691 88.07288:1141 95.08554:1890 100.53538:1477 104.40247:1144 181.07452:1162 230.11533:1201 255.23045:18014	522885	568279	1302331	869488	3428855	4236336	23846606	23647776	13163668	4427008	316973	819352	719598	5693000	597172	996427	5093105	208925	736368	4398186	277110	970021	5170415	473563	926619	4936982	336899	1412571	6943769	716928	1693222	8362488	524542	1658215	7791124	431828	1288719	5957172	1014549	3209974	10165794
PC(14:0/18:1(11Z))	2	72.4	732.543	732.554	C40H78NO8P	GMJKBBMXRYZKEP-WYRBGLKBSA-N	732.54321:1201746 733.54656:437120 734.54992:184170	52.85168:1551 57.07051:20715 62.03304:1285 71.08608:18052 73.06534:6398 79.43244:1370 83.08577:1738 84.50928:1332 85.10151:14718 87.04444:9078 89.05996:83755 89.59057:1701 97.10102:3333 99.11679:4378 107.07039:2882 111.11661:2677 111.85342:1414 113.13258:3153 117.09091:6097 131.06979:2003 133.08542:40124 169.19495:3681 177.11121:11506 257.2475:2564 301.27216:1716 313.31906:1807 388.01169:1677 692…	744903	818643	1072411	972134	1416174	1904370	6879722	6886243	3481216	1345060	258834	836289	838859	1676893	873305	1040856	1547505	842598	927077	1653122	1011753	1058023	1923330	1167696	1136645	1760851	839139	887368	1713474	1064101	1145938	1822047	596460	1258761	2120558	840166	916025	1645478	894950	1119196	2138270
PC(18:1(11Z)/14:1(9Z))	2	65.5	730.528	730.538	C40H76NO8P	KVLXYLCYQNSPQA-MIXVWNHBSA-N	730.52777:1019635 731.53112:381734 732.53448:134898	77.74409:1474 85.55717:1332 87.04393:1983 89.06002:34977 95.04462:1497 117.24829:1486 120.83547:1572 133.08565:23048 177.1115:4070 255.23074:175794 459.38507:1737 713.50201:7437 730.52881:41639	147764	109064	340930	263739	643808	883890	5749900	5713085	3251006	996612	86915	226864	203706	997530	158173	301159	909965	139210	209142	862489	156478	271076	907233	118802	307504	617964	223778	343574	1249283	245630	402076	1548834	150671	344173	1343018	90875	292086	1127781	227757	608964	1836209
PE(14:0/22:0)	2	66.2	746.523	746.571	C41H82NO8P	RUGZHLOPROZNNS-LDLOPFEMSA-N	746.52283:2092302 747.52618:797887 748.52954:211626	57.83788:1278 67.07372:1419 75.4356:1204 76.88277:1368 78.5462:1542 87.04403:3309 89.05997:39046 90.09624:1385 99.95169:1686 133.08545:22692 177.11137:5091 189.67825:1605 227.19954:189851 271.22775:2412 728.76038:1721 729.49573:8209 736.4577:2146 746.52332:52024	698108	726134	1202969	1135041	2294862	2698995	11330719	12281710	6774258	2386296	174070	910864	995147	2683775	957905	1212899	2468680	855096	1113830	2525897	877118	1154464	2516690	1153817	1395610	2887324	997889	1266935	2951746	1283312	1499823	3649341	1106320	1391096	3485760	837650	1009269	2583107	1072517	2018992	4123132
PE(14:1(9Z)/14:1(9Z))	2	63	630.44	630.414	C33H62NO8P	NMAFIXDXWCNTFK-HFQSORNJSA-N	630.43945:1693150 631.4428:651320 632.44616:172594	57.07066:1612 71.08606:2012 87.04441:2656 89.05458:2257 89.05998:34529 95.08539:1444 107.07012:2566 113.6301:1429 119.88821:1381 121.26706:1600 133.08572:17734 162.2406:1446 177.11157:4984 184.10616:1442 199.16852:265993 225.84901:1458 243.19394:1627 327.13135:1528 331.24847:1903 432.32205:1583 510.1257:1491 613.41388:15204 630.44025:42627	1039558	1048688	1476814	1484512	2560494	2989264	9613653	9535140	5287951	1743016	66849	1200534	1348226	2898126	1178914	1543238	2583950	1264695	1362189	2647420	1237258	1663362	2758313	1404928	1646804	2961791	1340430	1504072	2796066	1584172	1750692	3427694	1291825	1579259	3086402	1202520	1328648	2419634	1556775	2133993	3808580
PE(16:1(9Z)/16:1(9Z))	2	63.5	686.502	686.477	C37H70NO8P	PGPMCWZMPPZJML-NAFNZUQFSA-N	686.50195:2060282 687.5053:830606 688.50866:208801	66.22523:1194 71.21437:1345 76.70734:1217 81.57594:1452 85.10141:1508 87.04413:4350 89.06001:37365 99.13344:1540 105.7385:1399 112.01163:1283 113.57279:1499 133.08549:21965 135.8165:1648 177.11111:5437 255.23061:263233 316.08081:1699 401.6489:1682 505.16769:1457 532.41901:1383 555.61432:1686 669.47412:14988 686.50195:49795	242642	243832	735463	592069	1500979	1890013	14512595	13053971	7636614	2450764	172316	449216	417038	2509116	369297	639805	2079344	271086	469981	1913431	302422	639479	2137265	360233	622528	2404548	407433	667269	2788056	502366	889118	3662336	414596	820918	3246737	294063	592154	2748527	488739	1390897	4162637
PE(20:3(8Z,11Z,14Z)/20:3(5Z,8Z,11Z))	2	69.1	790.549	790.539	C45H78NO8P	ZCSXAGHHPGSHEO-LAWLZPLCSA-N	790.54883:919114 791.55218:404054 792.55554:102202	58.64078:1434 79.77072:1634 87.04429:3266 89.06001:31681 97.66027:1689 102.20238:1520 107.07056:2135 110.97234:1847 117.09035:2035 118.30774:1501 121.36777:1446 133.08549:20459 169.39639:1573 171.94926:1495 177.11157:4413 208.79909:2200 227.19963:148565 259.88168:2123 514.9549:1695 552.51196:1833 736.32947:3269 736.43567:1919 773.52094:4404 790.54968:46380	308284	363510	581859	543606	918218	1140394	4979656	5383068	3052200	991902	38083	433945	472776	1182436	503355	590561	1134319	444864	533041	1098413	483970	607977	1190783	627108	706071	1419450	550191	647797	1335538	314945	695473	1508257	556111	671601	1499623	407626	522348	1084800	565272	891066	1979973
PE(20:5(5Z,8Z,11Z,14Z,17Z)/20:5(5Z,8Z,11Z,14Z,17Z))	2	57.6	782.498	782.477	C45H70NO8P	IHTIZXOEIOXSDI-WDNLGUKOSA-N	782.49884:1163806 783.50219:468203 784.50555:106885	54.72783:1263 56.92059:1569 57.07054:17212 59.50961:1378 62.8344:1291 64.78222:1766 69.07042:2321 69.53953:1292 69.97436:1285 71.08604:18377 73.06499:1674 76.87507:1389 77.11387:1515 85.10146:9886 87.04438:4003 89.06001:24232 99.11663:3262 109.40477:1531 113.13206:3517 117.09041:4506 124.99945:29066 126.20011:1515 127.14776:2016 133.08549:18601 140.24648:1613 169.02528:24334 177.11151:7386 182.87…	5126322	9103552	3559954	2920608	3703566	3389757	8094123	8486852	1047784	4257919	207806	2113048	1633263	2259760	2542244	2392747	2039897	4988062	3053829	5490767	2624818	5747717	2005454	6753360	3639495	6351223	3011546	2076284	1409741	3645722	2992598	2907561	1787650	1273582	2158625	1899869	906708	1175740	2813624	4647194	1125509
Pipecolic acid	2	81.4	130.086	130.086	C6H11NO2	HXEACLLIILLPRG-UHFFFAOYSA-N	130.08589:58757940 131.08924:4799574 132.0926:52882884	53.60688:5645 55.05497:10123 56.0502:37629 57.21341:5294 58.69149:4993 59.12033:6367 67.04226:28000 68.05022:6324 69.05773:12534 70.06573:20838 82.06104:12115 82.06556:135352 84.08113:664464 94.17406:5491 117.52538:5973 130.08594:15875	201527504	208835168	250614480	256669648	259098544	262973184	254132160	247173088	44662728	45486152	1565313	43983364	51902540	52340232	249143728	277778464	275617792	225956192	249158464	251624816	287117152	306083872	308227232	191103360	206040128	215262400	54314400	62298316	59002456	349839904	371273984	373232800	184468288	188863392	189672880	170055184	185169792	179869184	239727184	245585680	234708256
Piperidine	2	57.1	86.0966	86.0964	C5H11N	NQRYJNQNLNOLGT-UHFFFAOYSA-N	86.09657:31279364 87.09992:1947985 88.10328:80826	53.00287:68573 54.61709:9351 55.60131:8685 56.05014:221165 56.91363:8877 57.05796:32788 57.12887:10441 58.56173:8705 59.10703:10622 69.3058:9876 86.0966:16051	114927960	119748240	139680352	142536832	145553696	138260336	135455888	142651440	77085272	61509532	2055166	114036912	128672912	125350144	81092536	91454712	87116760	68412072	62880936	76164768	94902792	92514896	103274584	104065184	111648120	115059256	76355920	81388208	79969288	103840264	106378504	116235936	90509640	90130456	93175984	98977744	96765008	100693936	69949816	61637052	70297136
Prolyl-Aspartate	2	59.1	229.104	229.083	C9H14N2O5	GLEOIKLQBZNKJZ-UHFFFAOYSA-N	229.10388:4036830 230.10723:370679 231.11059:914830	51.14092:1491 56.96553:3852 70.06568:8489 95.99326:1881 97.00774:2428 104.65884:1587 116.96618:3294 120.89725:2263 123.02287:3449 125.01901:1683 128.61507:1872 154.36295:2055 167.12868:2006 172.95218:3505 185.34674:1776 190.96199:3512 221.73886:2347 229.10416:10491	33298644	36033196	37237816	36925748	22284300	35825872	34213148	9605108	21309846	23251990	1116402	19441772	32599320	28744118	8368904	26979728	21214764	34449464	32905000	30857394	33764696	28426562	16733227	25509674	19420456	25208542	25104572	24737922	20759630	8389668	19989426	21026234	17971590	4001484	9635491	19085008	14368827	13970952	25586730	22600640	15896184
Pyrrole-2-carboxylic acid	2	50.3	112.028	112.039	C5H5NO2	WRHZVMBBRYBTKZ-UHFFFAOYSA-N	112.02799:10708877 113.03134:603310 114.0347:271808	51.05644:3524 54.32233:3580 56.96541:165376 65.80993:4961 71.9523:20495 86.05701:4776 86.9803:4537 91.23347:4674 93.8357:4514 99.11203:4697 108.34375:4740	246940	3977566	61944572	31480812	76836048	111715640	59738084	73334416	3613731	61390032	35970604	10746742	26317904	76288952	4684454	55095564	109126448	15347722	57333288	34046276	23626948	48930396	29569636	22421362	42430700	80470920	30463808	78022824	72770200	22932044	64247292	80900744	26196974	92693968	28900894	26117450	25942670	92020256	37092644	87954608	30841950
Pyruvatoxime	2	82.4	104.039	104.034	C3H5NO3	MVGBKLTYYAYYGY-DUXPYHPUSA-N	104.03941:8291863 105.04276:1473289 106.04612:45263	57.02838:6642 58.0658:321039 58.27637:8309 60.08141:75439 69.45364:8717 104.10715:44648	63669	1348531	35188296	39444708	53201708	57033212	48223500	51813248	3732388	42196064	29947652	5851348	40331464	54755412	6728925	36983020	47384200	9333303	46508376	57117548	10443191	39964124	48677388	11426528	42192908	49970048	13089570	32851092	40707076	15393248	43662940	40547600	12397033	36287480	36475960	14908919	30774502	31800122	16983728	40866444	35286884
Retinal	2	64.9	283.187	283.207	C20H28O	NCYCYZXNIZJOKI-OVSJKPMPSA-N	283.18658:810642 284.18993:135387 285.19329:0	59.65941:670 77.99355:762 83.70451:846 84.96015:1251 88.64792:848 89.71169:774 92.49347:896 142.60349:823 154.59903:796 154.64493:842 175.65007:1044 193.97929:928 283.18597:4622	382041	333860	1090937	1119449	2164139	2462650	5017575	4955192	2484945	1111074	61085	532628	681466	2410698	393471	782349	1677418	175746	859045	2280584	272616	716212	2185058	128905	817409	2352412	422232	805836	2260840	380852	1001170	2398582	549880	446712	1975566	310125	715446	2282316	693136	1644602	2862722
Stearoylcarnitine	2	71.5	428.372	428.373	C25H49NO4	FNPHNLNTJNMAEE-HSZRJFAPSA-N	428.37164:3065504 429.37499:864240 430.37835:143891	52.39017:3008 57.03418:7127 57.07059:7281 57.16978:3068 58.06589:3453 60.0814:27042 62.20943:3060 63.91943:3719 71.08599:5447 84.17104:4170 85.02873:295914 95.08541:4934 144.10153:5497 148.91951:3738 161.8746:4611 222.47723:4628 428.37128:68958	9559686	11116402	12527364	12306927	15782062	14865086	23420622	23407334	6019070	6102531	1722684	14292855	14384757	17880664	67604880	34585216	28458840	14469332	10387549	9748416	3223928	2874624	4021512	11073316	13807107	14798661	19997360	14842746	20680096	15311639	13288290	17289750	6720065	8208848	13425574	7226550	8138882	21940802	4476548	6788334	12596498
Tetracosahexaenoic acid	2	65	355.262	355.264	C24H36O2	HPSWUFMMLKGKDS-DNKOKRCQSA-N	355.26147:2828334 356.26482:742910 357.26818:69184	50.37364:1649 55.05498:16037 57.11907:2253 57.48478:2495 59.04988:2666 61.70679:2086 65.93346:2005 67.0547:14647 69.07046:7176 79.05459:14321 81.07029:26034 83.04942:4242 83.08592:6024 85.06493:4100 91.0545:18309 93.07:24366 95.08568:21471 97.06431:2273 99.04442:2437 101.05998:5591 105.07008:34487 107.08559:33654 108.11202:2097 109.06532:3362 109.10129:8272 117.06969:5835 119.08549:31516 121.1009…	12987539	13854907	17323022	16896582	16004104	15400746	16647050	16862636	20834690	11553732	290754	6461887	6541218	6282096	1090793	1121085	698536	6862151	7059140	6574618	77522824	73858456	72156760	9445358	9041727	9196706	3126472	3072565	3020548	11162070	11406258	10612320	3907797	4057695	4004982	5499581	5159056	4797030	2010952	1967468	1981423
Trimethylselenonium	2	61.8	125.986	125.994	C3H9Se	BWJVPBNHAHLFAZ-UHFFFAOYSA-N	125.98576:19119534 126.98911:569621 127.99247:1317935	56.96543:253189 58.61787:10060 60.0379:10154 71.9524:107618 81.55816:11721 84.96012:30498 90.20172:12004 105.26264:11710 124.94445:11452	213779440	178476944	161954128	105261704	336711584	134466272	205305392	151498304	130032960	76845896	52851320	176702704	62895080	92616296	119210824	128107440	105081680	52536828	78289112	147432336	94198944	102831480	104688160	136659088	101608672	129592968	131093888	53620560	124331648	48786864	160232544	131944792	122244000	102728672	104155160	104063984	98600080	97971640	139801280	105353800	90718448
Tryptophanol	2	68.1	160.075	160.077	C10H11NO	MBBOMCVGYCRMEA-UHFFFAOYSA-N	160.07507:8265336 161.07842:1448489 162.08178:510228	51.00274:2934 51.02365:8100 53.03936:10375 54.32586:2898 55.0187:3329 57.89173:3117 63.02376:3592 65.03908:20335 66.0469:4309 67.04226:6391 78.04686:11014 78.48482:3210 79.0546:13846 89.03907:31270 90.04656:12784 95.04926:12247 96.04435:3954 103.05427:15659 104.04949:17767 105.05716:7509 105.07011:8544 110.17357:3318 115.05418:70636 116.04914:7614 117.05719:28952 130.06471:28208 131.0488:4230 131…	18058810	18065806	24986946	24092840	28283184	28728420	33346486	28287286	11131138	21458184	574532	26486204	33205384	36169720	19889858	25598504	26787962	23548438	30747236	33465834	22897212	29861396	33221190	13257493	15279613	16570736	18688344	19807836	27588426	15066783	16434270	20684874	12350333	13535578	15700324	17279276	18269150	20108702	6747136	8045088	8204704
Tryptophyl-Cysteine	2	51	308.09	308.106	C14H17N3O3S	SMDQRGAERNMJJF-UHFFFAOYSA-N	308.08978:18556662 309.09313:1877059 310.09649:1256841	56.05024:56920 57.98796:8105 58.99566:310457 62.06959:8539 76.02202:718672 76.03979:22240 80.05:31435 84.04477:560236 86.99043:61217 88.02193:19571 95.86993:11987 112.91405:9395 114.03703:18413 116.01634:131796 125.34829:11962 127.49381:10177 130.04068:9908 130.0489:49842 132.08807:10151 142.03172:92111 144.01051:26603 162.02145:67832 166.19991:12419 170.026:11371 179.04781:45921 181.61577:11405 …	86008560	90352352	123098288	120561624	124404264	124299184	113355824	108162472	44712372	36753304	1157608	77585528	100443592	103267920	66372000	102079320	94630008	55914304	69448760	76111224	77759752	91851232	93384184	82687496	99010032	110973840	92677840	109262744	129062680	68750368	77487336	88776920	58807148	66867992	74408864	91373024	104104936	111339800	51503872	53663052	55169020
Uric acid	2	64.4	169.035	169.036	C5H4N4O3	LEHOTFFKMJEONL-UHFFFAOYSA-N	169.03499:18168884 170.03834:1473958 171.0417:5776088	53.94146:10202 55.02981:145462 55.35544:9089 56.75849:11931 58.87169:9694 67.59784:10103 68.02496:14443 69.00883:120204 69.99303:14988 70.04053:128143 83.8681:12069 95.78937:10804 96.01955:82370 98.0349:13210 103.90612:10495 126.02946:35965 141.04033:39762 152.00816:16519 169.03485:56632	62889544	64340844	74278608	77728568	81428240	78074904	78939144	75324120	48917096	50605808	5596666	66924044	83674736	79207640	77716448	87254448	91739408	54209552	62420352	59175536	63411044	72509856	76701544	61833384	75580304	78797248	95366984	96385720	101666504	72500816	74084712	78328720	69931280	70941456	74624200	76845696	81569632	80339336	33981148	37945580	39263444
Vaccenic acid	2	44.4	281.294	281.249	C18H34O2	UWHZIFQPPBDJPM-BQYQJAHWSA-N	281.29382:3143125 282.29717:590241 283.30053:50809	51.75793:671 54.03461:1209 55.04209:761 65.10226:832 67.05492:930 81.36284:771 84.06853:35977 84.96004:5668 85.07639:2172 88.83941:850 97.07613:60475 98.08394:6343 98.14923:907 100.35339:810 100.49409:900 102.97:2079 111.09193:7859 111.40323:1010 120.98045:1265 130.07321:1621 139.12241:3768 141.7271:894 153.13814:3404 155.89757:874 167.15335:3418 180.49818:931 181.1691:3532 195.18442:2591 209.200…	4947178	3916042	5938016	6009712	12111523	13040222	23013334	22243254	3472768	5324150	2346648	7245897	8556091	14722299	80163008	33358772	16576547	26178686	9913008	12446954	9896036	5985736	13757956	12509234	22694242	21427636	15079079	9727874	17891964	5527682	11881228	18556226	13965002	21293852	30931488	3108400	6918908	43735220	3282169	5297770	13396493
(23S)-23,25-dihdroxy-24-oxovitamine D3 23-(beta-glucuronide)	3	71.7	607.307	607.348	C33H50O10	USYNZBLVOOXNSN-ARRWHRBTSA-N	607.30695:343149 608.3103:121127 609.31366:23803		206136	231595	290821	291812	216564	249294	186149	212816	198615	69964	399.173	56915	28684	21095	399.173	399.173	399.173	13160	30780	4381	1932122	1844986	801446	43156	23855	48281	399.173	399.173	399.173	26701	67943	41899	9416	10862	399.173	399.173	8688	399.173	399.173	4958	399.173
(24R)-Cholest-5-ene-3-beta,7-alpha,24-triol	3	99.3	419.346	419.352	C27H46O3	ZNCHPOYZMVVJCK-DPFMVWRKSA-N	419.34619:147734 420.34954:29893 421.3529:100211		777402	348491	252319	223512	381498	249342	454573	324698	711600	342724	147886	288183	59999	226644	213312	105750	212426	236749	128224	239108	84171	156810	248453	138938	121710	282553	164091	178503	531122	231988	179271	136865	163190	86061	331257	208449	95176	139983	183738	188719	264731
(3a,5b,7a)-23-Carboxy-7-hydroxy-24-norcholan-3-yl-b-D-Glucopyranosiduronic acid	3	99.9	569.33	569.332	C30H48O10	GDNGOAUIUTXUES-RWDHRDFGSA-N	569.32977:209684 570.33312:76713 571.33648:0		83156	117211	162914	113155	110173	105638	64821	114665	26810	15981	336.602	37115	18725	16649	4336	336.602	336.602	4316	10026	10800	1222848	1151004	462200	43756	21085	19605	6225	11697	7412	10132	13617	6041	4815	5032	5030	336.602	336.602	4776	336.602	6219	336.602
(3R,3'R,6'R,9-cis)-Carotene-3,3'-diol	3	82.3	569.4	569.435	C40H56O2	KBPHJBAIARWVSC-MDCQTNNSSA-N	569.39978:621314 570.40313:272110 571.40649:72752	51.81396:1123 58.81295:1065 59.2122:1016 87.47607:1063 209.53911:1518 217.90556:1286 245.83043:1288 265.90051:1399 373.47961:1394 569.40027:134587	142167	79423	148317	41478	485155	541294	4149630	4016872	1972906	961094	22137	55073	16882	572819	67062	50473	706104	57418	70677	599076	41108	109505	286966	16822	40790	434524	16237	98448	483599	18473	172118	1356391	24051	137312	1016023	8632	39830	714611	51701	371776	757048
(a-D-mannosyl)2-b-D-mannosyl-N-acetylglucosamine	3	79.4	708.222	708.256	C26H45NO21	ANPUOEHHKRCFGW-NRDBFSGKSA-N	708.22168:37225 709.22503:0 710.22839:0		45973	10202	42014	42439	8866	26909	5027	25691	34353	9660	471.492	27633	5345	18869	471.492	5316	5340	471.492	6063	471.492	42332	69183	54406	51272	17827	20229	14314	9350	6155	6735	12427	7564	4715	471.492	4897	29715	5450	14748	5080	14428	471.492
(E,E)-2,4-Hexadienal	3	100	97.065	97.0648	C6H8O	BATOPAZDIZEVQF-IAROGAJJSA-N	97.06498:242692 98.06833:4066846 99.07169:392392		387427	384163	608048	284811	697794	887567	469720	635117	357527	228734	99249	425651	796055	879488	464627	454140	621489	553245	615034	462151	520090	587102	687219	221979	588954	917273	457052	616840	504009	434854	613311	690401	239706	622994	540116	146416	579717	610926	662416	517260	394578
(N-acetylneuraminosyl(a2-6)lactosamine)	3	96.9	675.258	675.245	C25H42N2O19	RPSBVJXBTXEJJG-LURNZOHQSA-N	675.25812:380451 676.26147:129199 677.26483:71628		17078	6417	231160	54447	1208772	1170838	1268952	1595363	753284	1868609	245957	147426	31051	587311	40835	166714	660853	4440	16690	455385	165.284	188162	665818	124235	100901	333266	178007	477423	1430050	29533	287819	1494170	54364	252364	1407130	5366	294202	794180	111217	386358	1843478
(R)-3-Hydroxy-Octadecanoic acid	3	98	301.284	301.274	C18H36O3	POMQYTSPMKEQNB-QGZVFWFLSA-N	301.28375:42806 302.2871:0 303.29046:0		104798	97069	66491	147759	104321	114902	112400	117727	114567	99968	84784	97901	113238	58004	61576	92672	84171	109083	57480	110567	76453	36241	85491	90395	94714	69323	97721	78316	72721	118997	32799	88014	68702	10729	78413	70884	89168	46071	65184	40490	123300
(R)-Mevalonic acid-5-pyrophosphate	3	94.2	308.996	309.013	C6H14O10P2	SIGQQUBJQXSAMW-LURJTMIESA-N	308.99625:451308 309.9996:53145 311.00296:105997		145591	597056	792185	803892	2196292	562262	760348	1147694	940697	825486	1713118	788564	1244476	1056728	1016638	1371357	668578	751127	1773155	1084236	1600717	1051251	680568	679859	753726	1455925	956293	973083	1899728	1207711	785063	1140882	895744	1441215	639400	645310	1228837	1128165	1386314	1449350	777709
(R)-N-Methylsalsolinol	3	100	194.117	194.118	C11H15NO2	RKMGOUZXGHZLBJ-SSDOTTSWSA-N	194.11703:241662 195.12038:49878 196.12374:0		1175718	867597	648439	932932	763784	833557	877785	225289	394246	774386	283917	1124027	764252	897567	882281	713919	719933	745689	449210	281334	790254	878471	935993	261373	338824	733403	1035155	621364	885058	1161494	1103323	336351	929156	611589	794494	734505	949666	489823	791737	559334	172799
(S)-Reticuline	3	94.5	330.153	330.17	C19H23NO4	BHLYRWXGMIUIHG-HNNXBMFYSA-N	330.1532:58812 331.15655:0 332.15991:0		76079	79054	40287	35474	56946	63435	49518	88548	4411	441.083	441.083	5436	9092	16934	12767	5771	13523	76496	31617	36473	98938	127533	64534	148771	196058	164873	17700	12848	441.083	6959	52222	27497	5648	441.083	441.083	32430	24562	47439	441.083	5556	6209
(S)-Succinyldihydrolipoamide	3	99.9	308.097	308.099	C12H21NO4S2	RJCJWONCSKSHES-SECBINFHSA-N	308.09665:212866 309.1:57697 310.10336:64854		82344	382592	589863	236643	420132	347799	441460	143840	201367	135743	4536	299265	208943	168458	189299	87861	75264	191822	290303	107651	1276542	975135	551342	295214	179021	123653	277597	288102	139487	148973	447706	185208	182502	226453	379687	865109	555008	382430	144850	197997	133374
(S)-Ureidoglycolic acid	3	99.3	133.031	133.025	C3H6N2O4	NWZYYCVIOKVTII-SFOWXEAESA-N	133.03149:4724521 134.03484:418140 135.0382:232228		16402034	15834008	20991762	20535880	20233516	19744736	17106990	19229136	15017908	12234255	928672	17976658	21677200	18641242	14125785	18471550	14884500	15568608	15623561	15520563	18739696	18679600	17103300	15729054	16733585	16806870	16427417	15404429	13541207	16694690	16570672	14721140	13593166	14836896	15236084	17718878	18994678	16622258	12440146	12349430	10583064
1-(beta-D-Ribofuranosyl)-1,4-dihydronicotinamide	3	100	257.112	257.113	C11H16N2O5	MAKBMGXNXXXBFE-TURQNECASA-N	257.11197:166366 258.11532:104253 259.11868:93680		99802	128538	31215	202118	316673	394653	128317	405224	329836	168883	543.375	233248	176427	346728	316178	357850	312317	126724	239899	296699	168998	285393	306154	143786	135492	186293	126357	188848	180021	115319	151293	226283	114337	85321	60265	125966	177456	24027	204665	184557	295760
1-(sn-Glycero-3-phospho)-1D-myo-inositol	3	98.3	335.083	335.074	C9H19O11P	BMVUIWJCUQSHLZ-UJGXJMNGSA-N	335.08307:255891 336.08642:53169 337.08978:54392		1631670	1316936	1416076	1276471	1252454	981535	1099359	1363303	1311619	1182892	622492	1102367	1429695	893116	1794707	1431460	1099884	1651512	1420607	1247659	1674192	1258386	1235928	799122	588187	1176146	1374497	585500	1216549	1416250	860396	1096219	721800	572511	1303986	1394593	1206897	1126923	1647138	1147170	1239302
1,11-Undecanedicarboxylic acid	3	100	245.174	245.175	C13H24O4	DXNCZXXFRKPEPY-UHFFFAOYSA-N	245.17384:69429 246.17719:18047 247.18055:10642		393813	286555	377482	351787	327289	361608	271660	372389	262136	324511	240508	395638	323904	297803	244929	278036	235862	438063	286756	348942	198146	228427	192337	207630	175931	161870	456931	292524	194590	387182	369873	170643	325613	357973	295139	344348	378572	352732	388232	265671	294013
1,25-Dihydroxyvitamin D3-26,23-lactone	3	98.7	445.287	445.295	C27H40O5	WMYIVSWWSRCZFA-RWVJFQLJSA-N	445.28665:283645 446.29:24154 447.29336:0		1367034	1347212	1221241	1270541	1177483	1180196	1093967	1054656	735408	324235	72914	791466	364910	808588	847887	932096	762739	1090227	941841	732514	726959	982362	999086	1150305	1065539	433178	1077161	960878	911908	1226257	530010	1124532	990584	877876	813428	890610	983919	1060340	1004054	887169	702633
1,2-Dihydroxy-3-keto-5-methylthiopentene	3	100	161.029	161.028	C6H10O3S	CILXJJLQPTUUSS-XQRVVYSFSA-N	161.02873:21134998 162.03208:3497636 163.03544:3582759	56.99122:5716 58.99844:6735 59.3862:5969 61.89503:5262 67.47356:6066 68.98268:15220 86.99314:16161 103.02426:42781 105.00352:20388 121.03457:31732 131.32439:8066 133.03413:16231 151.04393:11233	15433419	32647038	129083824	122640272	157408960	154102816	147689616	143265104	35474384	117222208	120045208	43020016	119586936	139511472	47823868	119111648	133387304	50346528	126369112	140366384	59252408	122518920	136118352	63589588	119783552	142301024	66445360	114550168	139811104	77238584	120633296	129980656	63996064	135306432	137900688	78276472	128397184	143425424	84504952	119468768	141996368
1,3-Dichloropropene	3	96.7	108.949	108.962	C3H4Cl2	UOORRWUZONOOLO-OWOJBTEDSA-N	108.9487:113416 109.95205:0 110.95541:0		79298	37602	154912	61830	148954	82965	114158	107530	161074	382150	13181	158496	59591	120543	267701	188991	164742	126712	134472	109304	81836	106113	77284	88336	58697	104404	98358	26726	110566	27956	1315.33	82802	14008	47835	13153	50240	57189	57334	55640	149926	133834
1,3-Diisopropylbenzene	3	99.6	163.143	163.148	C12H18	UNEATYXSUBPPKP-UHFFFAOYSA-N	163.14346:860564 164.14681:53343 165.15017:0		4337545	4336667	4114758	4090846	3632144	3596082	3316548	3651904	3925753	2469237	204142	4074496	3150796	3139874	3180799	3714156	3162536	5535126	4657891	4749138	3691588	2771305	2915351	4968593	5246080	5041642	3449477	3143853	2616046	3812790	2841361	1790221	3492008	3663124	3191080	4314426	3207812	2797900	4008562	1944201	2997452
1,3-Glyceryl dinitrate	3	96	183.011	183.025	C3H6N2O7	ASIGVDLTBLZXNC-UHFFFAOYSA-N	183.01059:3477058 184.01394:520531 185.0173:2276356	56.94294:1609 57.93547:1560 59.93085:27380 65.63889:669 65.85846:684 72.93759:2145 90.94795:1189 98.98418:753 105.00332:1669 110.32116:674 118.96696:2733 123.01357:855	5289248	8749540	16579154	17813814	18728278	19346674	19316058	18758942	6484830	15393596	16338271	7680908	16882316	16600371	10165296	15908162	19155272	9727928	17513426	17635382	10008366	16489384	18937966	11158104	18244806	20150946	12239668	17332402	18250698	10459800	17611766	17360524	13030317	8342440	17429816	12030772	17212022	19012958	12782199	17308290	18720360
1,4-beta-D-Glucan	3	79.8	535.118	535.152	C18H32O18	LRQOQMWIEDQCHM-XCJASTIHSA-N	535.11804:132139 536.12139:0 537.12475:221998		37527	19247	1185.79	97012	21134	34889	156810	66456	19937	55657	1185.79	1185.79	18641	17328	39020	11858	27417	1185.79	17017	94444	1185.79	51178	20486	48772	23355	62178	51825	19192	273796	73638	41260	85552	47185	28833	23529	82400	73690	198486	18612	140840	61392
10-formyldihydrofolate	3	98	472.147	472.158	C20H21N7O7	UXFQDXABPXWSTK-ZDUSSCGKSA-N	472.1474:54580 473.15075:37350 474.15411:14193		273363	268562	173633	183974	181741	164211	241600	114070	168302	88958	5404	96536	103291	126456	93851	76360	67389	164293	123609	131337	103688	88039	50393	155867	124052	109975	194480	88511	146573	87679	147387	162221	200086	139039	159288	213411	54890	172936	110667	137341	173138
10-Hydroxy-octadec-12Z-enoate-9-beta-D-glucuronide	3	87.8	491.26	491.285	C24H42O10	IRADJQUIAYBZPY-WKVBQAANSA-N	491.25958:640557 492.26293:85983 493.26629:0		711793	801528	984658	881883	1564741	1610431	3149490	3446055	1722103	593315	383.748	628673	382794	1298216	695935	701031	1288682	749692	867738	1403080	791968	897012	1513141	755065	380171	1426818	728634	843273	1412638	768595	904237	1584299	715716	905260	1265479	530578	905589	1290769	752407	1061416	1606128
10-Nitrolinoleic acid	3	99.7	326.229	326.233	C18H31NO4	LELVHAQTWXTCLY-XYWKCAQWSA-N	326.22858:369751 327.23193:57108 328.23529:0		263435	289739	495427	625667	845192	1079904	1843510	1939348	570323	255570	14597	336611	205250	817067	303550	451163	736117	332232	427423	814445	289040	476467	904656	426405	582588	833989	324761	495499	759522	364579	477530	668907	327485	506190	843559	251505	445497	753192	290865	556696	849934
10Z-Heptadecenoic acid	3	100	269.246	269.248	C17H32O2	GDTXICBNEOEPAZ-FPLPWBNLSA-N	269.24637:323806 270.24972:79879 271.25308:12175		2614355	3248650	3058441	1420143	2521820	1565852	3236594	2520931	2280158	2515546	1603627	1632580	2615226	3297176	1532171	2023523	704701	1213570	1111246	1176749	2366530	1776144	2778762	1759361	1318814	1233331	1814235	2592216	1608579	1282233	1580204	1805045	1660754	1595121	3359382	1677648	593278	1921376	2668554	2872663	1702295
10Z-Pentadecenoic acid	3	96.4	241.203	241.216	C15H28O2	APXSAEQXOXTDAM-WAYWQWQTSA-N	241.20259:990592 242.20594:31153 243.2093:0		941690	1535615	1090567	1284498	977530	1187494	1320761	1297367	745794	329220	237524	673203	625300	493802	835039	495922	516315	341874	578987	606883	810826	263731	602322	698213	520581	585648	457961	673647	274122	696701	637685	287821	717753	519945	405228	576978	427414	665534	417256	550443	576797
11beta,20-Dihydroxy-3-oxopregn-4-en-21-oic acid	3	99.6	375.212	375.217	C22H30O5	VUDYWBBYQWVFAG-GKLBWGGBSA-N	375.21216:6933106 376.21551:1601209 377.21887:262683	54.9719:1227 66.02844:1202 102.42022:1299 103.65873:1394 112.03626:1398 124.70618:1755 125.90125:1676 128.36662:1241 140.14828:1334 375.21262:84804	1807415	1873839	5025632	4980139	14307024	15935382	37489420	36028192	16487042	6805300	481000	1623337	3173526	13056515	1926282	3822121	12622674	1657685	3572350	11536596	2240962	4569760	14475496	2166652	4773136	14287543	2262835	4994927	15831963	2735680	6606834	16528080	2690634	7202022	16070633	2252541	5504385	15578252	3352643	9381865	19157668
11-beta-hydroxyandrosterone-3-glucuronide	3	95.2	481.26	481.244	C25H38O9	BRPLOVMHAFXVOQ-HUMIJZDLSA-N	481.25995:3457864 482.2633:680008 483.26666:161613	54.74478:1916 78.47164:2074 89.96498:2125 124.54021:2356 409.34937:2583 481.26004:509827	16228410	17164376	18216744	19919772	19969722	19267330	19199172	18991098	8597022	4281988	67662	9353465	8915634	10250080	10314158	9894208	11208552	13156971	13768366	13093762	22635274	22593488	23188784	17559432	18708342	17810058	12706803	11772752	11360335	15389206	15376451	14915250	11308938	11358539	10771555	13450935	13712109	12773798	11913938	12867699	12415405
11'-Carboxy-gamma-tocotrienol	3	71.3	401.227	401.269	C25H36O4	QRIWRFHSVDRBRJ-LNRRRGPJSA-N	401.22745:106685 402.2308:27798 403.23416:15311		579674	494736	124991	222823	183062	207949	320283	269725	511568	53357	2916	217059	151786	79186	335752	151960	125526	293299	95633	81198	213693	150678	173384	230240	173918	197345	304618	108004	175906	310196	103337	219630	305693	103751	185505	296170	165883	195184	245771	161483	194932
11-Hydroxyprogesterone 11-glucuronide	3	99.7	507.255	507.259	C27H38O9	WVTMNZAPPOMZST-UCMXSJKRSA-N	507.25482:27408 508.25817:0 509.26153:0		70036	54872	31542	88638	45004	32801	50154	69402	34376	384.997	384.997	32095	11939	32922	36598	23470	48109	18491	29476	45497	18243	10318	20609	19637	33531	68644	15463	21271	31306	11918	11929	15610	9701	15901	8658	24477	14681	20564	384.997	20475	5935
11-Oxo-androsterone glucuronide	3	78.9	481.209	481.243	C25H36O9	QTXWOOLAHRQMGZ-UHFFFAOYSA-N	481.2088:194541 482.21215:37952 483.21551:0		16430	25819	91008	73189	327683	180713	911518	922121	410512	70178	6480	41294	52075	114074	6558	35090	137601	17109	27882	150321	13395	33481	245267	29686	37335	169841	27556	41917	217453	24077	106353	147193	64893	135953	304388	26242	125244	224402	14692	83494	373837
12,13-DHOME	3	78.4	315.288	315.253	C18H34O4	CQSLTKIXAJTQGA-FLIBITNWSA-N	315.28784:75106 316.29119:67781 317.29455:16210		481008	393428	375803	383179	347182	322495	342385	368607	401890	408486	287436	367089	342262	156933	370034	294508	304358	391321	344562	168574	420811	314640	300470	253281	358497	322821	223198	202232	242068	419637	313041	170193	375395	305127	287100	396059	363755	274630	373956	354281	343134
12-Ketodeoxycholic acid	3	99.7	391.281	391.284	C24H38O4	CVNYHSDFZXHMMJ-VPUMZWJWSA-N	391.28052:138702 392.28387:206674 393.28723:76040		540677	969058	187990	296592	392175	419071	1270347	1111601	1154263	334753	126798	629738	125177	129081	252585	109038	237380	204376	62765	175166	249773	181134	332416	249923	205251	188643	212639	142140	266766	160132	265849	353352	322209	358256	660965	85149	306276	310133	153933	267415	497167
12-Keto-tetrahydro-leukotriene B4	3	99.7	339.249	339.253	C20H34O4	RRTYEHFGQWNQKK-KIQAWMAPSA-N	339.24902:2580453 340.25237:553090 341.25573:156837	63.33279:1015 71.33092:1118 78.24853:1227 87.65472:1364 137.9967:1267 145.26559:1268 333.76291:1325 339.24902:19188	452619	551242	1240770	924331	3248965	4034260	16159792	15571616	8251633	3787880	643209	799115	855664	5421001	538721	1105256	4644510	222150	906952	4036049	332611	515905	4590108	347937	1097148	4799146	659117	1610526	6942988	460391	1812838	6943382	674566	1782612	6362686	153215	1317247	5727472	993915	3171028	8480699
13(S)-HODE	3	99.7	297.239	297.242	C18H32O3	HNICUWMFWZBIFP-PIHGWCCBSA-N	297.23856:5469220 298.24191:1059516 299.24527:102439	55.05488:848 69.07054:1109 77.12238:884 79.85301:1073 88.02983:1012 101.90987:999 122.59428:1014 180.26161:986 213.23572:1083 297.23917:16315	5161050	5094006	6122200	6063860	13201406	15503058	36675344	39611936	21846856	11412711	4918484	4771598	5977831	13397835	4971302	6295106	13986794	4210308	5848690	13262710	5196370	6014943	14309562	5127374	6085646	14500751	5310428	7468694	18992014	5160018	8374608	18172402	5504756	8986154	16801608	5147677	7648896	15930103	5983274	11143150	21192202
13,14-Dihydro PGE1	3	84.3	357.234	357.264	C20H36O5	DPOINJQWXDTOSF-DODZYUBVSA-N	357.23434:3335390 358.23769:307095 359.24105:18139	50.59607:1325 53.85908:1189 58.04204:8807 64.93143:1146 66.08025:1304 73.02904:17140 73.72251:1267 80.05482:3862 87.04433:5492 89.06003:34380 90.9771:3191 127.44871:1317 133.08539:5353 142.14703:1512 165.88745:1338 183.6398:1480 219.77881:1515 282.53229:1465	16733957	18162842	16841422	16898030	15087371	14933800	14294898	14974681	10115547	4629483	147216	10974017	9915238	9115199	12163357	10998063	9681563	14448952	13677509	11795816	19004910	16590153	14552760	18613322	15359916	13198433	15403032	11719441	10175058	17742324	15978804	12522019	13590686	11814647	10882794	14413837	12949700	11820208	14287798	12029281	10611824
13E-Tetranor-16-carboxy-LTE4	3	64.9	412.097	412.143	C19H27NO7S	MAFGRSDWXFSHMK-SRKAIYCDSA-N	412.09702:278866 413.10037:0 414.10373:0		381947	460819	615149	236789	433795	280728	311981	336102	242215	225729	4072.67	461545	590780	587976	536475	289168	635747	405623	265097	253955	488710	487154	410636	480159	528130	462775	742350	854247	849588	539756	678999	283536	444285	550119	486376	601942	635319	517569	40727	79501	62352
13-Heptadecyn-1-ol	3	98	253.263	253.253	C17H32O	DZJZIJZUKAATIV-UHFFFAOYSA-N	253.2626:979598 254.26595:148573 255.26931:18048		170181	197091	352236	340212	1152221	1473572	3990739	4061746	1361343	653858	8813	72940	177998	1383784	674119	409558	1224894	263504	266789	1055668	190975	393582	1532004	177463	408028	1516226	215522	449644	1528916	239425	652125	1645458	148493	856602	2231711	142096	372598	2042488	137734	908024	1930775
13-HOTE	3	90.3	293.19	293.212	C18H30O3	KLLGGGQNRTVBSU-JDTPQGGVSA-N	293.18954:541805 294.19289:32960 295.19625:0		2244941	3082144	41230	546637	1961269	1632350	3541541	4141336	1741657	807706	605.987	714250	1043611	1277363	1484597	2522681	1235915	2477439	360471	588128	1145598	651258	897278	177454	34855	1685150	1767209	727733	614940	724246	548771	557127	1137030	711832	1435331	433545	1916317	930433	1842838	1188036	273406
13-L-Hydroperoxylinoleic acid*	3	99.7	313.233	313.237	C18H32O4	JDSRHVWSAMTSSN-IRQZEAMPSA-N	313.23337:1629832 314.23672:292508 315.24008:41245	53.10318:701 68.3688:773 84.9601:1048 90.62489:820 92.31413:866 113.92207:961 131.92821:996 135.71286:966 144.4395:1075 145.0374:899 158.52446:894 162.23557:854 241.38989:965 313.23383:22386	1193695	1149640	2558468	2133544	5051044	4573590	11195499	10887979	5956328	2802229	700820	1078606	1498612	5075590	778588	956890	4530944	281251	2061211	4435277	1640884	2299442	4221993	1477228	2868073	5171409	1195629	2910524	5438559	1977004	3075124	5637166	1848420	2863953	5212992	1478930	2304603	4349974	2148792	3725554	5833081
16alpha-Hydroxy DHEA 3-sulfate	3	94.8	385.152	385.168	C19H28O6S	ALBNSVAJDFJRKQ-DNKQKWOHSA-N	385.15152:130187 386.15487:23363 387.15823:0		136520	60118	125887	251868	315429	145882	102311	129947	105237	91685	118480	66649	152038	125048	64750	78903	69982	124158	104761	67300	126180	99529	148215	98146	76239	124945	73748	158525	63454	253708	196851	89322	165949	101228	155098	100054	93109	58073	81904	89187	139453
16b-Hydroxyestradiol	3	98.8	289.172	289.18	C18H24O3	PROQIPRRNZUXQM-ZMSHIADSSA-N	289.17203:1735582 290.17538:138017 291.17874:0		1198686	1303399	1772646	1175279	1607820	1863507	1711616	1841292	2164777	1137474	33712	2369966	2596922	2715033	1524495	1941378	1575180	2662148	2910200	2559090	2073662	2440504	1975809	687885	1100466	1037128	1196767	1170613	1210252	520965	766784	631730	351268	486943	391609	778987	928593	804261	2599004	3054456	2452552
16-Dehydroprogesterone	3	98.7	313.208	313.216	C21H28O2	VRRHHTISESGZFN-RKFFNLMFSA-N	313.20813:600424 314.21148:49675 315.21484:74038		3435074	2921453	2551016	2825026	1483344	1928230	2449651	1955286	1873045	740245	47727	1868337	1213959	1288858	1935349	1963032	1254164	2207794	1888094	1378677	3847742	3007952	901283	3272851	2171952	2281596	2258292	1792338	1626795	2757988	285183	1741336	2127616	1779006	1384361	2416829	1803303	1697420	2205707	1676635	1305082
17a,21-Dihydroxy-5b-pregnane-3,11,20-trione	3	99.6	363.212	363.217	C21H30O5	YCLWEYIBFOLMEM-FNLRALKVSA-N	363.21228:338345 364.21563:66065 365.21899:21604		793562	682318	868334	865537	1024498	1253216	2053429	1964740	908372	296155	16241	527352	575810	552455	426394	633213	846636	563172	713400	504117	617884	476251	891987	606687	780301	1013999	597920	680326	991035	341455	818232	833084	341199	677784	606967	309591	656837	990175	579667	891521	982399
17a-Estradiol	3	100	273.183	273.185	C18H24O2	VOXZDWNPVJITMN-SFFUCWETSA-N	273.18347:121286 274.18682:27753 275.19018:0		895837	782189	762094	764351	797737	799902	751900	817974	433680	817830	749836	618652	663169	665097	653401	463261	415962	662707	585150	745828	690219	412002	793700	697852	697947	449285	809956	690516	649434	701152	669988	800883	717077	300402	306483	408635	748898	695461	651176	710220	359657
17beta-Estradiol 3-sulfate	3	99.9	351.13	351.127	C18H24O5S	QZIGLSSUDXBTLJ-ZBRFXRBCSA-N	351.12991:167856 352.13326:27279 353.13662:42786		110987	166127	447097	268655	686994	363187	916498	986324	387782	143979	116286	68341	64721	533312	117444	61384	315969	144931	156264	356832	72580	68404	262721	233098	124972	387196	109413	193507	519354	157977	83695	281330	117580	79410	193163	116617	142872	368246	86530	234050	256530
17-beta-estradiol 3-sulfate-17-(beta-D-glucuronide)	3	64.1	527.112	527.159	C24H32O11S	VRMSCBRLZUCJBX-QXYWQCSFSA-N	527.11212:159427 528.11547:34708 529.11883:0		12183	9226	59724	91386	257277	318296	803902	730852	332089	65151	922.644	19712	49627	233179	9563	43065	234668	11911	31258	128895	24617	27315	145916	21668	71714	250236	45153	58747	239633	19385	70801	267257	16174	63153	239955	11807	47073	222498	14421	22479	273867
17-HDoHE	3	99.2	345.236	345.242	C22H32O3	SWTYBBUBEPPYCX-VIIQGJSXSA-N	345.23587:320309 346.23922:68538 347.24258:0		1448040	1576792	1886136	1596240	1628642	1640979	1401026	1197712	1631968	1864101	1476790	1410745	1634333	1447320	1699285	1556663	1592599	1585112	1536131	1645217	1664944	1550128	1478706	1800267	1604221	1523561	1632092	1255567	1388514	1652074	1692726	1637572	1634002	1520890	1737116	1547012	1584397	1459945	1720366	1573809	1571327
17-HETE	3	94.6	321.226	321.242	C20H32O3	OPPIPPRXLIDJKN-JPURVOHMSA-N	321.22568:7786992 322.22903:1263519 323.23239:190079	53.0029:3459 53.00531:1864 55.05496:6744 57.07055:256626 67.05487:13339 67.16814:2420 67.64241:2152 73.02887:9899 87.04449:2840 89.06002:5423 99.94257:2307 109.10114:13666 112.75635:2259 112.76498:2216 121.73257:2844 127.11134:10834 132.03508:2490 138.4662:2283 171.13727:203571 182.46198:2169 200.93863:2562 203.77933:2769 263.54263:2238	8188104	8949843	11377145	11596386	22816034	22968480	47422640	49498512	26986068	9957526	488594	6532585	8831591	18421370	6700870	8991553	17387888	7705080	10051003	18221462	7272172	9498405	18082156	8415244	10889535	20148792	9936860	11708673	23282022	10200959	12175149	24582464	8395979	11454661	20137586	7935126	11159177	20961844	10138075	15265472	25666376
18-Carboxy-dinor-LTE4	3	94.7	440.191	440.175	C21H31NO7S	OXCSBZDIZXLXRX-CBAWHTJISA-N	440.19125:351158 441.1946:57022 442.19796:0		155722	163429	166043	206321	329441	332799	790282	801264	18375	6142	282.852	31950	25738	126145	5076	12377	9483	441940	512911	823034	22963	22712	45518	32973	70278	55794	29967	23639	101734	144331	320176	540134	27732	35144	60735	647959	777428	1423457	52302	151054	308033
18-Oxocortisol	3	97.6	375.17	375.181	C21H28O6	XUQWWIFROYJHCU-MWBGJKHOSA-N	375.17038:431977 376.17373:102934 377.17709:0		1144647	1309442	1858831	1745578	1893564	1928028	2268324	2494498	934517	803882	513627	466882	984416	1536608	1250377	1394172	1553412	1247440	1426897	1632677	1310904	1307046	1500591	1196633	1363887	1298866	1331369	1379572	1585878	1265149	1001663	1610608	1177476	980520	1218505	1248952	1260877	889720	1139539	1394935	1288495
19,20-DiHDPA	3	82.3	361.27	361.238	C22H34O4	FFXKPSNQCPNORO-MBYQGORISA-N	361.26965:321574 362.273:46386 363.27636:133817		1696745	1990088	2331630	2305306	2749370	3173726	2415498	2617176	2061529	2052569	2298238	1405499	2137691	1668486	1451341	1470747	1970461	1884455	2166700	1932104	1625946	2076070	1912859	1976953	1842591	2183018	1912613	1843278	2159953	2210931	2071869	2165992	2139237	2081021	1996017	2090462	1944273	1832474	1958609	2247381	1849938
19-Hydroxyandrost-4-ene-3,17-dione	3	99.4	303.19	303.195	C19H26O3	XGUHPTGEXRHMQQ-BGJMDTOESA-N	303.19019:1227447 304.19354:0 305.1969:0		1584192	1467851	1700702	1795282	1646148	1884569	2383414	1715579	2293297	1808340	59299.3	1442768	1145343	1984119	2142683	2141593	2087816	2235376	2273616	2025588	711892	669241	659369	1794472	1723638	2034097	2475170	2740015	2803550	2095320	1948048	2336778	1913877	2211476	2191567	2673525	2588805	2509677	2754942	3271766	2854234
19-Nor-5-androstenediol	3	94.7	277.2	277.216	C18H28O2	VVUQRXPUVKXAIO-XFUVECHXSA-N	277.19965:978240 278.203:180606 279.20636:0		1102816	965616	1607850	1707788	3055180	3300410	6343679	6385995	3149151	939358	94593	1038909	1349597	2835907	1100862	1297911	2610178	897343	1438464	2808568	1051318	1436605	2645494	1105199	1597262	2876342	1115268	1551090	3295065	1314124	1706683	3258031	1082775	1471835	2662088	541519	1740059	2991059	1395364	2237757	3359461
19-Noraldosterone	3	94.8	347.169	347.185	C20H26O5	BIDXSZCVYXAGCG-CRGXURCLSA-N	347.16895:135174 348.1723:20395 349.17566:0		216315	259122	276434	223874	149468	262523	266771	244394	40454	541.43	541.43	117513	182841	123135	33304	41209	48551	55827	85793	55417	597310	641272	616299	89039	78771	89814	541.43	6032	5785	17486	7774	18085	541.43	541.43	5414	55733	87405	64353	35704	13596	23649
19-Norandrosterone 3-glucuronide	3	98.6	453.257	453.248	C24H36O8	JGNAYBFRYHOLMC-QJOJGNLZSA-N	453.25677:356327 454.26012:85157 455.26348:0		948448	927636	823145	474305	593200	680175	762329	705899	1359484	692221	6573	515208	316063	270366	54564	21243	19206	492458	398520	228790	2817124	2169167	1018057	636467	482327	426970	115845	121934	114534	662345	198883	376627	247932	142172	97033	357508	267396	275457	68011	38019	18430
1-a,24R,25-Trihydroxyvitamin D2	3	95.5	443.332	443.317	C28H44O4	KRGCLKZOZQUAFK-ABEKVIRTSA-N	443.33188:1390665 444.33523:347700 445.33859:73237		1238287	439200	1958691	1063898	1808568	3236835	2665593	2716142	2379933	1600754	391449	764753	815198	1282475	553976	930641	3211255	927784	201551	2010942	496132	1585838	1070711	624866	1494787	645256	852987	988469	1811642	1009266	2137738	6055872	259228	1027483	2305645	703394	1647175	2094783	1049119	1178307	2989603
1-Benzyl-1,2,3,4-tetrahydroisoquinoline	3	94.8	224.127	224.143	C16H17N	YRYCIFUZSUMAAY-UHFFFAOYSA-N	224.12703:1054722 225.13038:112538 226.13374:0		1351823	1744939	1624052	1422618	1502948	1754059	210259	657933	1426193	3396378	5860526	750760	652154	2371638	1332797	3123614	491992	815021	1223378	1002599	2226073	812186	1266554	779258	2235510	2139996	512847	2863837	1576016	2351448	936867	471640	1792370	1377919	3442442	2209110	649883	1366786	1782728	4039375	1232062
1D-Myo-inositol 1,4-bisphosphate	3	72.5	338.949	338.989	C6H14O12P2	PELZSPZCXGTUMR-RTPHHQFDSA-N	338.94873:34997 339.95208:0 340.95544:34367		105189	25034	340107	523308	310020	45182	248807	197710	16618	25477	186840	17184	13985	24295	27194	15038	18278	35441	13324	197618	256867	13750	207880	107787	156083	104425	25469	244808	178437	94338	380863	188545	145140	113400	206879	180071	177315	30622	37096	15364	118410
1H-Indole-3-carboxaldehyde	3	100	146.059	146.06	C9H7NO	OLNJUISKUQQNIM-UHFFFAOYSA-N	146.0594:678767 147.06275:0 148.06611:159166		239798	269690	315716	439152	3891334	2790212	4558692	712644	173632	273601	242290	160379	408248	2362038	1222100	293471	2937744	100941	287002	1497689	307119	494840	1885933	234846	317093	2999346	335940	2335123	880780	314991	1370945	1354076	827506	1532426	1494863	256138	1954302	1271252	1081003	1509284	1279457
1-Hydroxypyrene glucuronide	3	97.5	395.124	395.112	C22H18O7	BUCREAQPYGLZLI-SXFAUFNYSA-N	395.12381:237421 396.12716:57190 397.13052:0		5005	348.582	72095	38808	381451	412447	1336415	1415926	823268	307292	11323	11731	29835	572352	3676	50557	522093	3486	37041	362946	348.582	45866	477466	4180	38749	497871	9451	84359	681830	11049	208373	910864	13320	65241	686880	3919	17884	284763	50346	272378	717452
1-Methyladenosine	3	99.8	280.102	280.105	C11H15N5O4	GFYLSDSUCHVORB-IOSLPCCCSA-N	280.10165:431956 281.105:0 282.10836:93226		2241107	1061137	2769496	2823707	2253258	2038802	2466961	1336030	557780	476675	36217.1	1576776	390480	1178900	1193254	773842	411184	520502	399828	665840	1227547	1417759	700787	1017252	528243	1191083	612525	993273	656389	935837	648594	1236498	630338	745182	415763	1067162	732239	692328	362171	433651	477824
1-Methylhistamine	3	97.3	126.091	126.103	C6H11N3	FHQDWPCFSJMNCT-UHFFFAOYSA-N	126.091:464306 127.09435:211183 128.09771:136414		3330661	1332225	2156490	2262765	1787468	1805443	2181831	1771390	672880	323918	106191	1010911	793256	342262	822037	970590	423554	959034	974878	1056852	2868108	1632357	618858	437359	837411	1248258	442983	399655	340346	527530	439610	184394	287823	468421	387603	1402122	790346	244729	502379	560705	406679
1-Methylinosine	3	98.6	283.095	283.104	C11H14N4O5	WJNGQIYEQLPJMN-IOSLPCCCSA-N	283.09534:541349 284.09869:830181 285.10205:0		247250	6445.96	158315	163692	189090	198187	414047	264234	621906	1625653	64460	516769	874908	1033794	477750	830658	1206142	457436	903426	850991	534083	521935	548817	350539	421154	198415	316089	887622	835906	531020	772693	646054	821483	1504054	1590466	868551	1031276	1155459	1154697	1067556	1645134
1-Phosphatidyl-1D-myo-inositol 3-phosphate	3	74.7	471.068	471.03	C11H20O16P2	YKMGQFUXYYTRLF-SLJXNWFNSA-N	471.06805:56222 472.0714:0 473.07476:47913		70763	140027	51612	53496	32145	791.956	14934	13421	27908	19492	791.956	12578	10333	13062	18134	19941	11118	114935	38680	123394	109720	114528	43736	791.956	791.956	9018	9873	791.956	791.956	16416	10382	7920	791.956	791.956	791.956	10780	8926	791.956	12854	17679	791.956
1-Phosphatidyl-D-myo-inositol	3	70.6	391.022	391.064	C11H19O13P	GUBXYMKIJFOYOA-RYJPWIOHSA-N	391.02185:225922 392.0252:0 393.02856:187652		12274	37455	519360	505115	660099	736809	652968	666671	10960	419608	585273	54394	487220	590891	27479	523293	599767	73386	485483	632885	63947	418687	617942	150277	459967	666806	174661	212498	587279	191204	596160	574626	228151	501671	635950	153686	586933	693696	277762	531983	606853
2-(3-Carboxy-3-(methylammonio)propyl)-L-histidine	3	100	272.148	272.148	C11H19N4O4	YBMOTEQVMANKGX-JAMMHHFISA-O	272.14789:283241 273.15124:0 274.1546:0		258659	49702	219389	1727.17	86941	76307	174904	211214	271148	194542	1727.17	69040	72535	41119	139793	449305	324264	97617	55032	193402	100748	68556	82061	51395	102580	189809	77680	235421	386088	1727.17	85963	114576	80338	89029	141484	44563	122415	1727.17	100146	78404	99038
2-(3-Carboxy-3-aminopropyl)-L-histidine	3	97.9	257.135	257.124	C10H16N4O4	CJCSNWWKPUXVRD-MLWJPKLSSA-N	257.13464:200061 258.13799:0 259.14135:23649		883375	422817	1104806	1171093	1030810	918863	1226565	1228922	663143	33386	598.1	843102	639887	778304	708930	250522	690849	653838	340971	491354	622837	564216	403775	705251	786565	434781	585044	426096	256976	581842	644377	975681	398699	546443	616136	592421	564888	737379	385072	562268	552511
2-(acetylamino)-1,5-anhydro-2-deoxy-4-O-b-D-galactopyranosyl-D-arabino-Hex-1-enitol	3	98.1	364.115	364.125	C14H23NO10	MIDRXTGJGROJRO-JFXDCXPESA-N	364.11523:450893 365.11858:149009 366.12194:0		120538	121872	324915	337385	196232	393527	535727	214576	395207	261124	580.639	288109	399454	354044	395113	348982	202094	34387	395975	728006	283512	227754	492187	184483	323215	305711	801069	684468	665777	462181	462828	250912	698071	727303	902760	1205310	752489	1608846	330823	449536	520952
2-(a-Hydroxyethyl)thiamine diphosphate	3	99.3	470.085	470.078	C14H23N4O8P2S	RRUVJGASJONMDY-UHFFFAOYSA-O	470.08463:115734 471.08798:0 472.09134:0		1217.45	52080	25954	34790	29670	80168	24784	66405	1217.45	77728	1217.45	29419	54436	128906	26619	64056	22114	15544	18866	95920	24102	25676	54145	1217.45	18058	29620	92145	171280	228086	21452	106656	114565	1217.45	56782	55070	53191	52288	81537	1217.45	1217.45	1217.45
2-(Formamido)-N1-(5-phospho-D-ribosyl)acetamidine	3	94.8	284.045	284.029	C6H12N3O8P	OKXISSDNJVDCJE-KKQCNMDGSA-N	284.04523:124497 285.04858:0 286.05194:303782		36182	34317	238437	322306	344438	360542	379757	365168	75486	294812	335853	78033	182266	368526	26448	292798	348679	69761	348724	348206	101549	221399	305740	210289	17142	306862	111905	231101	192677	177139	177583	230272	191949	186935	374881	177578	144095	322456	133196	262235	340620
2-(Furan-2-ylmethyldisulfanylmethyl)furan	3	82.6	226.989	227.019	C10H10O2S2	CBJPZHSWLMJQRI-UHFFFAOYSA-N	226.98856:249351 227.99191:44210 228.99527:57765		439767	532661	896118	822978	400065	328367	732991	1014439	387405	440904	645310	454279	758308	416027	248501	411595	364401	251132	380242	483980	580536	525885	832392	519514	554222	554800	334152	485865	426803	600467	331535	445515	776481	232005	474934	455066	276833	305847	389075	210220	601671
2(N)-Methyl-norsalsolinol	3	94.1	178.105	178.087	C10H13NO2	WETXYFNVBDLWIW-UHFFFAOYSA-N	178.10489:387267 179.10824:206729 180.1116:0		213914	732950	466776	424250	411664	1099568	616490	1184815	431196	496401	286253	264570	927322	620173	400721	453541	456993	748750	496797	1003478	217471	766089	595560	230515	298568	462548	363510	229942	387769	240029	464375	462244	222632	138080	260194	212193	712638	468392	220428	90217	151822
2,2,2-Trichloroethanol	3	99.9	148.935	148.932	C2H3Cl3O	KPWDGTGXUYRARH-UHFFFAOYSA-N	148.93465:1526593 149.938:0 150.94136:438898		4920658	4912400	5389119	6072461	4947042	4780664	4644158	4493773	3181126	1988303	168835	3246994	3708072	3041956	3370629	3486944	3037695	4141952	4346739	4021036	3712534	3979416	3356962	4109534	4346486	4255206	3623781	3827850	3365868	3832666	3677944	3193514	3294798	3686392	3135159	3587310	3719929	3129462	3720177	3364463	2900311
2,3-Diaminopropionic acid	3	99.8	103.054	103.051	C3H8N2O2	PECYZEOJVXMISF-REOHCLBHSA-N	103.05422:2101052 104.05757:11135024 105.06093:1812665		14894060	7233074	8341662	14171491	11411524	12328576	5612882	12437438	5822905	5232850	469743	3868373	7150581	11601313	3358410	8551972	4735419	1999413	8223026	5167533	8711695	11535671	7670375	6776578	9838828	7248043	4570316	4432882	3026874	3617688	7200305	7746968	9311426	5771358	8079170	6245516	7009616	2656818	6344502	4493582	5222152
2,3-Diaminosalicylic acid	3	99.8	169.058	169.061	C7H8N2O3	CGKSFNAGRBJNJO-UHFFFAOYSA-N	169.05765:2009758 170.061:1950906 171.06436:0		6072962	6798182	5257126	3565289	6404146	8552037	4600814	4983884	5486298	4615818	4451286	5034526	7571622	6060090	3651848	3342564	3406418	7823963	7896684	6760220	5904012	4858063	6157613	5556418	4210956	5685268	3818717	4024963	3745144	4907552	4852459	4715208	4048992	4788752	3689264	4969965	5402991	5679891	6010293	4835398	4701537
2',3'-Dihydro-phytomenadione	3	99.9	451.36	451.358	C31H48O2	XOQNYHSBHIIJMQ-UHFFFAOYSA-N	451.36038:280438 452.36373:327404 453.36709:83684		20790	28600	151133	81091	304957	372579	1576732	1535282	769937	173823	38893	28047	47953	150702	36581	47874	194950	35681	38953	317829	48722	93801	266571	47329	54868	418152	58020	111592	374240	67143	65225	331212	77327	152176	525639	60636	51300	436937	92881	157923	552244
2,3-Dinor-6-keto-prostaglandin F1 a	3	99.7	343.207	343.211	C18H30O6	DNKGWNLXBRCUCF-FNQTXCPHSA-N	343.20749:15743558 344.21084:3118862 345.2142:419924	54.46829:1709 58.82521:2499 59.28312:2007 65.62485:2013 67.63449:2042 68.39469:2338 69.57151:3127 70.07274:2035 77.07096:2281 84.41403:2579 86.88965:2268 90.81339:2128 92.68401:2548 104.52666:2423 158.9265:3055 160.46425:2506 176.93732:3880 194.94681:3812 202.95461:2850 250.97205:3036 343.20758:192150	15243355	15239163	22332994	20220970	43780568	47789616	90536984	89801520	50811564	18248840	789691	13430600	18091790	38981488	13424427	17250676	35980888	14693926	17181464	36509792	14736565	19244332	36489876	15651479	21285240	40629372	16157654	22781616	47016636	18186080	26363730	49181768	14803659	21901892	37312796	15763135	22166278	40631060	18355746	33427024	50743212
2,3-Diphosphoglyceric acid	3	72.2	266.926	266.966	C3H8O10P2	XOHUEYCVLUUEJJ-UWTATZPHSA-N	266.92618:765247 267.92953:87806 268.93289:86382		2349470	1808191	3562946	3589288	2586959	3908073	3359140	3723035	2495417	2636642	3090680	2539444	2737248	2599499	2401782	2145134	3233621	2717261	3474804	2305650	3594942	3365045	2181276	3881370	1717712	2312434	2810310	3229434	2947233	3234314	2780770	2114504	2397914	1999090	3099188	2822900	2790364	3164480	3014097	2948918	1738081
2,3-Epoxyaflatoxin B1	3	98.4	329.057	329.066	C17H12O7	KHBXRZGALJGBPA-IRWJRLHMSA-N	329.05652:50470 330.05987:32395 331.06323:0		79776	24523	84371	75675	63710	57733	55592	17457	6853	545.734	545.734	545.734	9114	7551	33548	31889	23707	11292	17235	5583	19539	53710	26578	8364	21780	6494	545.734	10355	7614	545.734	5457	7946	545.734	545.734	7918	66179	47413	62487	14736	9226	26123
2,4-Dichlorophenoxyacetic acid	3	68.5	218.919	218.962	C8H6Cl2O3	OVSKIKFHRZPJSS-UHFFFAOYSA-N	218.91864:6423106 219.92199:0 220.92535:228793	51.43919:3300 57.77753:3984 66.64899:3542 75.9521:4537 82.94518:83333 83.89324:3778 84.08111:13719 90.97674:6502 101.02788:3942 129.89885:4180 211.308:4739	18073484	19242356	23967450	24757298	23329570	22575510	22396928	21692856	14217916	10826025	402162	15250396	18144724	16345306	15329396	18243378	15504245	17970312	20962534	19600216	17324936	19397014	17788284	18971342	21562650	19884206	18051954	19629540	18356458	18287864	18820594	18278602	17121010	17946338	17048320	19171786	18407110	17958240	18460654	17770194	16632601
2,5-Dimethylpyrazine	3	88.1	109.101	109.076	C6H8N2	LCZUOKDVTBMCMX-UHFFFAOYSA-N	109.10115:126879 110.1045:619857 111.10786:0		175874	425229	21963	149400	1058.26	104123	122577	59585	227965	104341	80012	184922	38643	10583	189557	77668	25801	132332	55166	24225	111827	11288	16775	38783	52852	95568	15684	80566	25113	130468	52483	22929	134525	32770	47747	272188	43099	52727	20604	29006	27220
2,6-Diamino-4-hydroxy-5-N-methylformamidopyrimidine	3	97.7	184.072	184.083	C6H9N5O2	CGWDNAFNQOBSCK-UHFFFAOYSA-N	184.0721:143843 185.07545:148188 186.07881:20831		351892	335341	462317	463451	448854	467360	887148	837878	318850	213537	6367	320100	364195	383329	246521	252008	106628	296415	296418	298611	322166	167896	362810	456120	433394	589937	355901	323780	406669	460764	365826	488929	199483	126922	358536	302802	182535	422990	5139	2287	31439
2,6-Di-tert-butylbenzoquinone	3	100	221.153	221.154	C14H20O2	RDQSIADLBQFVMY-UHFFFAOYSA-N	221.15279:127700 222.15614:37755 223.1595:0		517766	650834	503767	621228	814290	388527	639436	599104	232135	679352	613584	240116	499291	421433	272562	641705	708134	468442	479929	590010	398914	759751	309497	443340	367927	728606	625456	419655	669608	333637	545483	745400	645099	395247	474375	355213	682462	279924	317371	389765	487266
2,8-Dihydroxyadenine	3	99.8	168.049	168.052	C5H5N5O2	XFBOJHLYDJZYSP-UHFFFAOYSA-N	168.0486:528352 169.05195:1391099 170.05531:439327		2445296	1661451	2770405	3332565	659331	1629400	2796654	1315401	976010	282416	144073	1440914	732624	787717	1718247	1177572	1047538	1543211	1085679	509050	508874	1260048	501940	1092497	643263	1285850	621725	758511	562122	886584	1194096	361920	1232472	633575	942160	1499571	660467	1152506	572874	213799	514298
2,8-Dihydroxyquinoline-beta-D-glucuronide	3	99.9	336.074	336.073	C15H15NO8	YQBCNQXCTHWJOK-DKBOKBLXSA-N	336.0741:372123 337.07745:415391 338.08081:55843		287139	209692	484395	278783	357117	496146	441097	525556	44738	36304	391.41	31859	6591	15099	106930	218967	135502	289459	277234	547341	437940	481117	375524	129127	247732	125425	3914	6524	18324	72061	92890	73092	5388	6583	10929	36557	11985	59245	140914	114577	135674
20-Carboxyleukotriene B4	3	99.7	367.208	367.211	C20H30O6	SXWGPVJGNOLNHT-VFLUTPEKSA-N	367.20779:236177 368.21114:0 369.2145:48263		345386	510226	846218	409357	444740	696904	881449	1158488	477566	288878	603595	634963	797477	952685	654823	797812	881573	264718	975866	924199	1009550	908053	437743	295136	753589	527066	390828	160718	658887	350685	782557	398764	283582	513848	1442755	441512	492690	632089	1052278	326615	734804
25-Azacholesterol	3	94.5	388.341	388.357	C26H45NO	RZPPEFJMRVRCDD-XSLNCIIRSA-N	388.34064:86678 389.34399:19579 390.34735:0		725354	460354	425546	416670	487410	457791	382678	436877	420203	429713	266689	478567	198906	328949	563553	437580	394461	380116	398445	308218	517596	359710	188080	465385	377208	410502	419926	440291	244035	472994	217707	215135	498377	384018	203280	455782	278476	228775	247635	432204	135941
27-Nor-5b-cholestane-3a,7a,12a,24,25-pentol	3	96.3	439.328	439.342	C26H46O5	UBCPEZWGUOSYHO-JAPSQKQGSA-N	439.32816:208315 440.33151:0 441.33487:0		1708.23	1708.23	1708.23	1708.23	1708.23	1708.23	1708.23	1708.23	63630	17082	1708.23	33981	1708.23	1708.23	114061	51985	159738	38837	60953	127171	1708.23	40509	1708.23	1708.23	29901	1708.23	38580	44798	97721	44840	62043	146243	96621	1708.23	158838	1708.23	1708.23	28069	96491	33890	163974
27-Norcholestanehexol	3	99.6	455.332	455.337	C26H46O6	PYLPANOYZCSFOX-UCIVWCSPSA-N	455.33221:1231252 456.33556:335874 457.33892:99554	54.54404:878 56.07911:925 57.51429:1024 60.00652:804 72.58282:990 76.65505:1047 126.57052:1191 177.02156:1173 189.41121:1149 198.43304:1331 206.02356:1131 223.40388:1455 455.33221:53286	190218	85436	479511	334641	1224986	1431036	8432204	7718808	3946140	2201500	148710	319652	197234	2203585	122792	392730	1916640	54290	208066	1487643	75658	288383	1824903	88963	396378	1562543	197507	515513	2716948	209962	457084	3049904	109627	310603	2814815	101919	263308	1755126	334068	1012024	3502945
2-Acetamido-2-deoxy-6-O-a-L-fucopyranosyl-D-glucose	3	99.9	366.142	366.141	C14H25NO10	YBWAUUBLHOFOPK-UHFFFAOYSA-N	366.14233:77915 367.14568:0 368.14904:0		49495	47899	98989	113780	90714	72608	49779	90377	119160	177158	983.586	13770	983.586	983.586	13179	13970	14468	36895	23007	12101	39124	15173	9836	33366	28441	11121	26754	41573	983.586	35200	983.586	16753	21755	10911	38820	79257	21032	28202	56903	68726	136017
2-Amino-3-phosphonopropionic acid	3	97.8	170.032	170.021	C3H8NO5P	LBTABPSJONFLPO-UHFFFAOYSA-N	170.03189:2300060 171.03524:0 172.0386:107788880		6082008	4466044	8811563	8120738	5698022	8585906	5502588	8531440	3696970	2346470	929659	5040387	7364833	4703412	5377580	6155913	4741218	5509397	4894785	5062901	4430342	7221688	4170329	3991006	4902440	5121393	4260344	5794296	4483628	3438374	3678295	3320672	3042274	3136996	1949991	3749858	5621541	4291800	1775264	2223672	1792081
2-Amino-4-oxo-4-alpha-hydroxy-6-(erythro-1',2',3'-trihydroxypropyl)-5,6,7,8-tetrahydroxypterin	3	99.6	322.095	322.099	C9H15N5O8	XWORXFNMQCQKKK-UHFFFAOYSA-N	322.09503:316494 323.09838:116352 324.10174:0		606090	616267	1171070	1225073	921326	1012538	1138148	1155993	341006	249546	4153	60573	133889	64466	220195	512726	494719	581595	996082	439175	556442	736416	634144	456218	552130	269617	131625	218822	91072	123749	146707	114149	44411	83664	106374	312972	550658	332741	597430	641214	559809
2-Amino-4-oxo-6-(1',2'-dioxoprolyl)-7,8-dihydroxypteridine	3	94.4	268.051	268.068	C9H9N5O5	QBHQZPRDJMYEDG-UHFFFAOYSA-N	268.05069:892143 269.05404:806826 270.0574:0		83156	663136	590565	439251	683889	2192101	997516	589611	286314	684629	36439	203607	541570	1284044	632007	503920	1507284	79485	389512	369935	615542	125755	1039183	708742	257877	1263984	328174	196780	479824	84274	238265	372111	761061	1067815	1314219	317743	201035	169268	702992	302796	545493
2-Aminomuconic acid	3	69.5	158.002	158.045	C6H7NO4	ZRHONLCTYUYMIQ-HSFFGMMNSA-N	158.00215:2371209 159.0055:492786 160.00886:76882		6373742	8900350	5759836	7141648	6131674	8086428	4416256	4750667	8300404	6719292	4541622	3420936	5145065	5027170	4061840	4127776	3996912	7814614	4607092	4528008	6130918	6752081	4073920	4363590	4549838	5621020	7494266	5668424	4099704	6363094	3933955	3538178	10779755	8396761	6210962	4616625	5927264	5151427	4428526	3178790	5013124
2b,3a,7a,12a-Tetrahydroxy-5b-cholanoic acid	3	94.2	425.272	425.29	C24H40O6	IMMADCCLTPCOKH-DLPNMVJGSA-N	425.27249:92272 426.27584:0 427.2792:0		252563	228514	163389	186302	263971	294229	401830	398456	132008	89397	3528.3	143658	53938	218020	76658	115646	233097	35283	233133	114414	220456	161789	91699	168624	172370	249463	158027	161498	139851	195687	102024	115257	126053	99685	157578	128552	99168	119209	163844	166685	217248
2'-Deoxyinosine triphosphate	3	63.6	491.025	490.978	C10H15N4O13P3	UFJPAQSLHAGEBL-RRKCRQDMSA-N	491.02521:87275 492.02856:0 493.03192:0		102159	1261.4	69206	83562	91769	43159	117744	82699	21974	67726	1261.4	52789	37453	101360	114047	82152	121418	120772	25849	60855	40184	79115	44972	61300	97955	81362	38943	80799	127351	106901	80481	85827	83026	44290	41813	36591	75740	168282	138453	238830	61513
2'-Deoxysepiapterin	3	97.9	222.109	222.099	C9H11N5O2	MXQYRFPIGKAGPW-UHFFFAOYSA-N	222.10893:2909866 223.11228:411364 224.11564:114154		10044997	11525602	10801662	9538839	8413765	7959926	7331220	7091389	7611432	5069878	400820	7141702	7228060	7198460	10483426	9667884	8833877	9238686	6466290	6435794	4700334	4389816	3567194	6271825	5871444	5674878	5789469	4197706	4489246	6038750	4972200	4707568	5601132	4727662	4929950	6560484	6358366	5755305	7824874	7059309	6188778
2-Ethyl-2-Hydroxybutyric acid	3	99.2	133.08	133.086	C6H12O3	LXVSANCQXSSLPA-UHFFFAOYSA-N	133.07967:7098870 134.08302:1164952 135.08638:0		911632	14843640	1968733	1535176	17765982	2292715	1452819	17419890	24536528	24726308	4452720	27749052	31999916	32686494	23604910	23304918	23506786	10135671	29377934	27674832	23235768	12215289	10883455	18840116	17453066	23090122	19707384	24487422	20860422	25092872	22504246	23948382	21532974	22376024	19702438	25243814	26174726	24982276	25691660	24420270	23241114
2-Ethylacrylic acid	3	100	101.06	101.06	C5H8O2	WROUWQQRXUBECT-UHFFFAOYSA-N	101.05972:578970 102.06307:1388596 103.06643:291796		222996	249160	535338	1121277	911543	393785	1181693	930462	512123	1062470	71529	491964	408116	930426	648833	1229176	1201185	393248	915951	588793	678660	836077	938752	274100	484639	566526	466813	646922	712817	1146463	1091190	640555	1674524	938703	1618611	730351	1131520	1759244	1414206	1773347	1544336
2-Furoylglycine	3	100	168.031	168.03	C7H7NO4	KSPQDMRTZZYQLM-UHFFFAOYSA-N	168.03061:148538 169.03396:1213687 170.03732:137489		529449	374838	97996	56140	34419	188891	97996	81313	212132	77661	127449	254663	31614	97323	169445	27148	107857	107038	43938	79159	124909	82621	32158	84799	31458	31969	215992	44588	43301	51675	34672	26873	88556	37495	37137	78448	27845	85637	46603	72782	9432
2-Hexaprenyl-3-methyl-5-hydroxy-6-methoxy-1,4-benzoquinol	3	93.1	579.422	579.441	C38H58O4	ZQXNZNKHQXLVCV-QXVHJBQVSA-N	579.42188:103552 580.42522:24899 581.42858:0		252722	395878	774528	198345	594568	511390	868555	614754	453905	395721	265933	349495	277606	283333	271290	337225	204197	282189	294033	250674	372439	262170	458220	186201	222417	223334	442498	237944	409508	367122	298570	361596	187496	289356	360494	253531	253556	324262	195509	346111	335680
2-Hexaprenyl-3-methyl-5-hydroxy-6-methoxy-1,4-benzoquinone	3	67.3	575.366	575.411	C38H56O4	IALHZQNPELKEGE-HGJBZHBGSA-N	575.36609:24606 576.36944:0 577.3728:0		29002	58803	7331	7919	20774	25929	8953	5973	5432	4882	402.053	14272	402.053	6302	9449	15985	4602	24150	21686	26829	4805	27823	12018	47971	24208	7030	19466	10155	402.053	30895	22790	4830	402.053	402.053	6331	17452	12275	4635	4740	16684	5466
2-Hexaprenyl-3-methyl-6-methoxy-1,4 benzoquinone	3	80.3	559.379	559.416	C38H56O3	RLVSEUWSBSQQOE-NSUIJKAQSA-N	559.37866:2059286 560.38201:657655 561.38537:125598	57.80793:1018 84.80864:1066 96.5748:1132 110.77873:1200 123.18122:1507 202.58675:1323 306.55368:1391 311.81891:1560 331.17026:5032 341.96387:1380 357.56836:1561 363.0394:1382 519.90991:1584 559.37878:282878	47982	81837	476782	330188	1273391	1663901	12072795	12401016	5225437	1760067	67386	153503	253213	2137728	83019	410327	2035851	73481	305392	1800797	69003	436039	2104843	67705	326317	1798484	60194	511643	1346855	230519	552431	3111778	166750	613207	1900973	70843	399379	2298710	304883	1260257	3695524
2-Hexenoylcarnitine	3	97.7	256.145	256.155	C13H23NO4	JUAQYRSUSCWTQK-BQYQJAHWSA-N	256.14465:118719 257.148:54538 258.15136:0		54877	51029	20612	37093	27763	47767	16751	16736	126455	12979	5009	43590	13622	21939	16237	9014	3785	10776	27682	41837	408973	261660	62695	36361	11946	37689	33631	6536	12043	13194	31647	5334	5775	320.781	14500	8857	14794	3208	11083	7143	7661
2-Hydroxydecanedioic acid	3	99.6	217.104	217.108	C10H18O5	LPIOYESQKJFWPQ-UHFFFAOYSA-N	217.10384:44185084 218.10719:4133797 219.11055:311859	51.99423:29620 52.41675:26955 122.83775:33704 159.89767:36591 217.10352:239968	350581920	139809248	315980032	340589792	420257952	422134720	280401184	211832304	257822144	232504096	4257955	161063664	164906416	146866976	310764096	194125040	146916608	242267440	209926496	162705904	298827456	300237088	298788480	275402112	118872976	270739328	299197152	176349168	141146032	162559488	139087456	125394704	216236800	211037360	119578648	303492320	140986848	92988520	158245680	232525424	128602464
2-Hydroxyethanesulfonate	3	100	124.99	124.991	C2H6O4S	SUMDYPCJJOFFON-UHFFFAOYSA-N	124.99046:843914 125.99381:18044428 126.99717:611566		953249	3449610	1994539	2435594	53411	2650955	3366884	928676	13655	2943003	14249	11931	2298028	13710	1306487	37693	1080302	13500	17020	14697	1045708	2808366	958275	1378192	1107726	2279423	656739	2168516	1219335	1626539	2068196	1086873	2286998	2007498	1314159	1375914	1311984	1280417	1579453	1399131	787969
2'-Hydroxynicotine	3	98.1	179.128	179.118	C10H14N2O	BOQRPPFUUSHFGW-SNVBAGLBSA-N	179.12759:530882 180.13094:0 181.1343:0		134314	79269	92428	1070.93	99618	1070.93	93177	303599	228614	101971	10709	287588	28303	1070.93	1335516	176262	1783316	51620	1070.93	1070.93	60123	28846	1070.93	29321	1070.93	1070.93	80963	1070.93	197335	93694	1070.93	1070.93	1070.93	153790	1070.93	236884	1070.93	34985	191541	51547	24907
2-Hydroxypyridine	3	95.3	94.0453	94.0298	C5H5NO	UBQKCCHYAOITMY-UHFFFAOYSA-N	94.04527:3946972 95.04862:931379 96.05198:89359		9636215	2865884	2720004	2608209	8621404	11054422	13082761	7041614	7467353	10804599	1506048	6259614	5364838	6752134	5469512	8282950	7377670	16615952	10779983	10276070	9144401	2408267	7324783	6306100	8193674	4352577	6618860	7112889	4111863	7066894	5993708	5450629	10813624	10666829	8012313	5672600	6494296	3493712	4779722	4664860	6853663
2-Keto-glutaramic acid	3	79.6	143.996	144.03	C5H7NO4	COJBGNAUUSNXHX-UHFFFAOYSA-N	143.9964:5408715 144.99975:359870 146.00311:0	56.96553:105103 71.9525:47198 84.9602:24048 97.98987:4221 102.9703:5529 103.82115:4519	29141014	40194572	43391748	23512078	30723016	32975372	26656162	33585008	13793752	26504184	21629354	41048488	9896594	24641236	26900596	27657390	27222640	9955846	20102934	21051260	22391824	25089962	21910560	26880834	23715822	27106138	14210773	27958158	29738288	34606332	11479321	26708118	28512884	16806554	24091198	9032130	30212632	26595832	33400838	25138894	22991130
2-Methoxy-estradiol-17b 3-glucuronide	3	60.7	477.163	477.213	C25H34O9	LLCPFVIBUZJITJ-GVEMAFOVSA-N	477.16309:36693 478.16644:0 479.1698:0		27969	18104	22470	729.35	30004	27221	10676	13266	729.35	729.35	729.35	729.35	729.35	729.35	729.35	729.35	729.35	729.35	729.35	9571	729.35	729.35	12704	729.35	729.35	729.35	7731	9580	729.35	729.35	729.35	729.35	729.35	729.35	729.35	729.35	729.35	729.35	729.35	13300	729.35
2-Methoxyestrone	3	99.5	299.17	299.165	C19H24O3	WHEUWNKSCXYKBU-QPWUGHHJSA-N	299.17026:108480 300.17361:0 301.17697:0		142246	2495.55	2495.55	2495.55	96406	93377	52874	2495.55	2495.55	2495.55	2495.55	68455	38188	45573	88516	190329	102593	35731	65777	2495.55	2495.55	54032	2495.55	2495.55	2495.55	2495.55	2495.55	60901	2495.55	57724	66184	68256	2495.55	2495.55	2495.55	2495.55	76726	2495.55	75655	24956	152788
2-Methyl-1-hydroxypropyl-ThPP	3	99.3	498.116	498.11	C16H27N4O8P2S	SSYCSHKTIOHFEZ-UHFFFAOYSA-O	498.11563:257566 499.11898:0 500.12234:0		562080	690719	877154	637544	649960	730856	799120	444518	324280	193602	10030.2	331647	257271	310473	197090	100302	421347	252470	176899	286894	559276	367708	346494	334891	214632	338165	171854	154697	186760	148344	371038	380250	244915	257133	105713	180026	377823	292275	348223	165671	379415
2-Methyl-2-phenyl-undecane	3	95	191.163	191.179	C14H22	CQMDBLRKZWOZIW-UHFFFAOYSA-N	191.16335:120141 192.1667:0 193.17006:53257		581543	499368	976027	445454	576877	939823	282504	471137	527003	307452	407965	199124	466946	230782	216716	316183	653492	457003	490181	501244	223816	392621	331872	304559	278109	161708	668368	828500	424657	285819	184743	359905	485236	290625	217134	306002	230695	360099	386030	512928	265591
2-Methyl-3-furanthiol	3	85	112.978	113.007	C5H6OS	RUYNUXHHUVUINQ-UHFFFAOYSA-N	112.97814:1217107 113.98149:92433 114.98485:327325		3898484	6304906	5899662	3334318	6886172	3924196	3953690	8367467	1983301	5377184	2592828	3308467	4233935	5985843	1746028	2382114	3354001	2527776	5097980	6087307	3603810	4663505	1829788	5014093	2073362	5316564	4106439	4500190	4105411	4086752	3948702	4799499	3031117	2158922	3324192	4084670	3042178	3536497	4569764	6699710	1871621
2-Methyl-3-hydroxy-5-formylpyridine-4-carboxylate	3	75.4	179.993	180.03	C8H7NO4	JTWNWNJMNSJYDL-UHFFFAOYSA-N	179.99266:175016 180.99601:508221 181.99937:171663		390818	327791	666772	468044	598182	560913	565314	628998	428196	451878	211578	325045	599228	540559	386386	785930	647467	169395	567568	429076	406670	258691	594743	489828	623676	522774	542305	570817	250413	502303	565219	367813	458244	314910	566992	253035	660649	529967	400276	369106	529452
2-Methylacetoacetic acid	3	99.7	115.036	115.04	C5H8O3	GCXJINGJZAOJHR-UHFFFAOYSA-N	115.03648:1915018 116.03983:4529216 117.04319:109699		78941	1331713	2730588	5757692	3621773	2579831	2341626	9609041	1917576	2357714	4179485	1062789	3601318	4267946	1664813	1914005	4888725	2245318	4021562	4440926	1248268	3583135	3315901	2426900	5784454	5152927	3133056	4626828	3944945	2386293	2998685	5630187	1978803	3984240	4774232	3093341	5081858	4995186	2310785	3089103	4396729
2-Methylbutyroylcarnitine	3	97.9	246.18	246.17	C12H23NO4	IHCPDBBYTYJYIL-UHFFFAOYSA-N	246.18028:704001 247.18363:126862 248.18699:0		599067	696808	986488	971268	890265	1190944	845222	903791	912880	1027366	95094	1546305	1944934	1916466	3038445	3545002	3629708	763638	843034	897199	844210	984440	1075531	1055234	1076953	1147047	428678	494321	529911	852602	982092	959724	746193	864730	801985	715340	806698	775086	770490	819755	805717
2-Methylglutaric acid	3	100	147.065	147.065	C6H10O4	AQYCMVICBNBXNA-UHFFFAOYSA-N	147.06453:120883 148.06788:0 149.07124:244182		16909	19096	19808	6687	118515	116605	303863	502736	375389	25780	18517	12463	6909	150563	23656	29687	150431	5821	39703	101280	12939	15148	110611	15336	8478	30209	3077	55956	265468	24126	32681	300225	13180	81008	346653	13828	32461	94023	44652	104708	269752
2-O-(6-Phospho-alpha-mannosyl)-D-glycerate	3	77.6	349.017	349.053	C9H17O12P	BOLXAGHGKNGVBE-MTXRGOKVSA-N	349.0174:73685 350.02075:0 351.02411:0		91305	35562	176852	63594	165986	67583	59839	79350	11131	10014	616.605	78087	83051	38117	49381	57614	59132	40228	150174	78297	100390	110795	73684	91654	100574	93680	64258	116360	93153	13748	59291	64010	49150	95086	53192	105228	51678	88955	51194	13961	58394
2-O-a-L-Fucopyranosyl-galactose	3	78.9	325.08	325.114	C12H22O10	BQEBASLZIGFWEU-YYXBYDBJSA-N	325.07956:330567 326.08291:68110 327.08627:1592755		1345143	516030	1123229	934775	1180397	1055494	1135317	1008149	1540670	1507567	575.873	1166269	1323360	830326	436958	1084854	678838	616906	365396	336602	945838	1424468	1162140	1057203	446527	789701	788616	1215237	871770	662486	909179	685129	590109	474075	221977	603199	437852	450179	543464	538643	306826
2-Octenedioic acid	3	99.8	173.078	173.081	C8H12O4	BNTPVRGYUHJFHN-HWKANZROSA-N	173.07753:8988495 174.08088:780315 175.08424:756179	56.9652:4061 82.88006:3871 86.09671:12786 104.5747:3255 119.43121:3400 160.55164:3414	49567192	51497708	57137456	63710204	61067828	60505232	56770072	60872796	42637088	17083830	1697138	39908676	29298188	40568460	40573412	50063796	41429088	41612236	54652916	52361760	44670096	53115372	46811396	36673844	39818600	49425356	33229856	38064992	37056628	35860380	36164236	39823012	33295226	31514070	31434550	37528540	38589692	19329622	46832920	45533484	43704000
2-Phenylaminoadenosine	3	96.9	357.119	357.132	C16H18N6O4	SCNILGOVBBRMBK-UHFFFAOYSA-N	357.11914:53899 358.12249:0 359.12585:91780		33489	22372	245965	180151	133051	163907	200982	188237	47998	146407	169886	58706	130841	89835	86628	189204	129822	98048	88479	120959	102993	80874	118659	57176	153504	93668	76567	133082	138006	79329	138524	100846	46506	74335	99945	68159	79123	115927	109475	153747	150828
2-Phenylethanol glucuronide	3	99.7	299.109	299.112	C14H18O7	HIXLLXLCNONZRH-BYNIDDHOSA-N	299.10895:1130122 300.1123:184952 301.11566:23026		379000	690954	1167142	919686	1504832	1476148	2798622	2581474	3911190	1060594	127247	321790	583696	934338	362472	596297	1061043	454778	231377	854909	429856	892574	807387	422477	1099786	2179193	574479	523496	1959042	268022	627956	678541	391505	1025812	757997	675262	954398	2061806	508470	1580010	2101242
2-Phospho-D-glyceric acid	3	67	186.955	187	C3H7O7P	GXIURPTVHJPJLF-UWTATZPHSA-N	186.95541:292078 187.95876:83277 188.96212:24132		337544	500535	1170928	858005	1395569	815192	445804	351916	782524	1004026	795661	862193	753996	758389	368678	374232	748461	825845	732367	402044	639599	580451	365464	704171	820301	706136	649372	692559	512064	1028852	391165	435623	975005	1239802	640299	409352	589112	508453	684183	377884	559120
2-Pyrrolidinone	3	62.7	83.9972	84.0455	C4H7NO	HNJBEVLQSNELDL-UHFFFAOYSA-N	83.99716:212775 85.00051:146370 86.00387:0		324823	118978	264739	321862	232511	469512	809788	976257	213215	680423	927077	387936	160907	451796	112477	343183	906232	195634	15830	406131	361966	504715	264175	79594	123921	12261	271012	275048	301949	286383	363299	11620	114230	210779	343449	415532	304728	405467	322039	419570	576076
2-Thiothiazolidine-4-carboxylic acid	3	98.9	163.976	163.983	C4H5NO2S2	SQUOCHQOQMZGQP-REOHCLBHSA-N	163.97591:125500 164.97926:16413 165.98262:126545		2465.35	24654	210278	176858	560147	342029	364854	371954	32203	250227	311863	77366	204721	267367	44182	183613	523023	86407	270271	131550	105006	243848	297815	110250	144693	285968	212250	228076	300494	77578	381706	586141	161976	347868	536242	146977	227372	244412	80653	216707	381572
2-Thiouracil	3	98.7	126.989	126.997	C4H4N2OS	ZEMGGZBWXRYJHK-UHFFFAOYSA-N	126.98923:860200 127.99258:1293036 128.99594:0		3992408	5330302	2584955	3641920	1346589	1854026	4230624	3202381	1428482	1645350	1566767	4088225	3214705	3127730	3292000	2452067	2231150	1565792	1892965	1935700	3577580	1690050	1777670	4749384	3914784	1803236	2854412	2071091	5104403	2412726	1182780	2910625	3928064	4673958	1982810	2956086	2547385	1060191	2324560	3242159	632022
2-trans,4-cis-Decadienoylcarnitine	3	97.4	312.228	312.217	C17H29NO4	URTBCBICNCMCPB-CWUOWYQYSA-N	312.22839:163196 313.23174:43492 314.2351:29634		109007	141119	102680	126170	108680	130605	177093	146778	241982	164490	73519	72098	89736	173092	37438	115434	114185	45200	72765	141934	88600	52387	108697	107395	129959	193102	106548	85418	151745	40130	136824	83114	87029	128808	203696	131115	57052	165411	151510	185326	113383
3,4,5-trihydroxy-6-({2-[3-(7-methoxy-2-oxo-2H-chromen-6-yl)oxiran-2-yl]propan-2-yl}oxy)oxane-2-carboxylic acid	3	76.8	453.103	453.139	C21H24O11	UNDLLXUOCRCTFC-UHFFFAOYSA-N	453.10281:71291 454.10616:0 455.10952:0		139211	93537	45073	47774	24821	45858	29632	66355	7419	547.141	547.141	67277	26367	8292	13628	547.141	547.141	16823	547.141	6697	281113	214631	180574	17335	547.141	5985	547.141	547.141	547.141	547.141	5506	547.141	547.141	547.141	547.141	10280	5567	547.141	11280	547.141	547.141
3,4,5-Trimethoxycinnamic acid	3	98.7	237.069	237.077	C12H14O5	YTFVRYKNXDADBI-SNAWJCMRSA-N	237.06882:207916 238.07217:0 239.07553:32971		441440	465101	499416	480410	513781	506531	435873	386343	333706	185515	111971	320022	423199	360399	238292	278478	249162	223292	347398	228583	282243	356029	269955	534625	602116	664974	434084	437931	392997	483700	498842	425323	309881	370684	435533	454863	368718	356247	172908	224031	247813
3,4-Dihydroxymandelic acid	3	91	185.023	185.044	C8H8O5	RGHMISIYKIHAJW-UHFFFAOYSA-N	185.02272:617231 186.02607:80723 187.02943:103619		1483436	1674941	710007	1413734	732402	701263	833881	826453	2137893	1231215	1032453	1808780	967402	1151971	1120208	961857	813337	1084630	1951788	877733	951241	1203900	713758	1642465	1553797	1169208	946673	1771688	508826	1408430	1536714	1126622	924067	1650435	638450	1005206	788039	1150659	998348	1004854	931006
3,4-Dimethoxyphenylethylamine	3	99.8	182.115	182.118	C10H15NO2	ANOUKFYBOAKOIR-UHFFFAOYSA-N	182.1147:182256 183.11805:55281 184.12141:19040		476801	1366924	925138	477066	354456	457546	1001608	1008638	734103	157223	5442	272816	404671	394490	408107	372265	368086	325903	378346	413169	404049	548127	460324	610182	307993	695893	433131	464404	266790	346250	460229	454251	260012	412589	306841	296947	316902	465814	248315	249358	427284
3',5'-Diiodo-L-thyronine 4'-O-sulfate	3	97.9	605.868	605.857	C15H13I2NO7S	BVGCAAVTXFZYKS-CYBMUJFWSA-N	605.8678:74394 606.87115:0 607.87451:111543		34535	41563	29973	1651	37603	23831	95709	22579	1651	1651	1651	43560	91509	1651	1651	1651	1651	39508	38543	1651	22451	33438	16510	25933	27361	1651	1651	24576	1651	26945	1651	1651	18904	1651	1651	31555	1651	1651	36106	1651	1651
3,5-Diiodo-L-tyrosine	3	65.5	433.921	433.875	C9H9I2NO3	NYPYHUZRZVSYKL-ZETCQYMHSA-N	433.92053:161093 434.92388:0 435.92724:289066		175528	429881	400508	278949	143133	174809	208145	55715	188038	159458	154421	221982	362074	83973	183768	152316	208419	191319	443972	55942	257230	156987	58511	330221	376050	101541	127839	86236	196532	134331	110637	49237	387406	172504	37714	382356	117157	98120	353099	105377	122569
3,5-Diiodothyronine	3	67.8	525.857	525.901	C15H13I2NO4	ZHSOTLOTTDYIIK-UHFFFAOYSA-N	525.85663:28814 526.85998:136935 527.86334:0		24269	37460	20767	40323	1334.87	1334.87	20507	1334.87	44318	19145	13843	18535	1334.87	29938	30096	17556	1334.87	1334.87	16180	1334.87	17595	13808	48752	15196	17071	1334.87	14521	16479	15995	1334.87	1334.87	1334.87	18387	18836	16358	37437	1334.87	1334.87	13650	22383	17715
3a,11b,21-Trihydroxy-20-oxo-5b-pregnan-18-al	3	99.7	365.228	365.232	C21H32O5	YWTDWORQGPLRLL-NDCWLUSSSA-N	365.22827:104336 366.23162:0 367.23498:19860		247660	201007	349282	278657	390020	593020	348731	634184	107243	105225	12109	164095	205856	112540	161704	75474	251375	176792	284359	217597	114444	73492	274461	180954	104963	177701	197329	95432	245556	139159	76959	200453	147152	70384	63660	178799	161773	284394	161788	147498	232659
3a,16b-Dihydroxyandrostenone	3	99.7	305.207	305.211	C19H28O3	CUPQSMZELNNSIR-AATVIRSZSA-N	305.20718:78560 306.21053:0 307.21389:0		308837	167800	280636	380239	271198	383123	299098	461077	263546	190782	238035	155466	138850	212167	79847	102558	399333	107377	208971	206163	117924	273429	184033	165323	70352	177406	178284	168850	150448	157259	145306	185393	112719	162261	209799	313636	401527	224626	255722	183868	244751
3a,4b,7a-Trihydroxy-5b-cholanoic acid	3	94.3	409.278	409.295	C24H40O5	AIHWGPJJINPTRP-VSASKLEVSA-N	409.2778:1774107 410.28115:1267828 411.28451:323564	57.06789:4458 57.07058:81072 57.07344:4128 62.36097:1869 67.05476:4034 73.02872:4608 89.05981:7838 89.51347:1946 102.94532:2249 104.40559:2097 108.72318:2136 109.10109:11904 127.11115:7230 147.95746:2170 171.13736:236373 409.16028:102068 409.21527:4226	2081786	2093477	2176098	2534881	4416376	4192031	8980667	9627952	2331291	1805676	13803	1724426	2008694	3439170	1716722	1814273	3342954	1866007	1988024	3814944	2046589	2263443	3681155	2109872	2581126	3799416	2279243	2442086	4020156	2504429	2624485	4381542	1991098	2592376	3928067	2101838	2262183	4059205	2412044	3249500	4540492
3a,7a,12a-Trihydroxy-5b-cholestan-26-al	3	94	433.35	433.332	C27H46O4	USFJGINJGUIFSY-XZULNKEGSA-N	433.34991:212380 434.35326:80232 435.35662:34656		102214	61148	135398	187728	371219	403661	1539247	1706322	722355	299687	70906	110080	42879	204506	79756	101572	243829	87292	111555	240543	74239	81302	512673	81151	57984	164291	68380	59523	289617	71734	117320	422041	29949	79050	533526	68565	71128	559826	126460	127103	669139
3a,7a,12a-Trihydroxy-5b-cholestanoic acid	3	99.8	449.324	449.327	C27H46O5	CNWPIIOQKZNXBB-WBYPBBSPSA-N	449.32431:145553 450.32766:44304 451.33102:0		64750	102942	75793	85405	84241	80900	95339	159736	3811	3794	245.794	2474	6451	3352	3302	3748	7517	7116	2760	8558	245.794	3811	7098	245.794	2979	4200	3445	4854	245.794	8000	245.794	3588	6192	10497	3525	8256	245.794	9058	20233	22874	22594
3a,7b,12a-Trihydroxyoxocholanyl-Glycine	3	99.9	466.315	466.316	C26H43NO6	RFDAIACWWDREDC-FSQFRIRYSA-N	466.31464:2230428 467.31799:645858 468.32135:92644	51.16419:1321 55.05494:3666 55.71307:1437 57.13128:1621 62.34175:1559 67.05479:2251 76.03979:25883 79.05485:2513 81.07023:9822 85.06502:4541 85.61126:1843 91.05453:1879 93.07005:4565 95.08566:8282 104.85909:2193 105.06988:6445 107.08579:10338 109.10086:5209 109.17979:1704 110.82487:1579 114.56039:1787 117.06965:2941 119.08537:7778 121.10116:3877 123.0802:3074 123.11697:2263 131.0766:1811 131.0852…	10581853	10933147	12368494	12191073	12015638	12022825	12099099	12407642	13442000	7912404	148097	8588562	9398892	8885641	1375729	1543903	1470315	3825263	4234702	3685147	15453108	15125710	15023655	13358164	14017940	13475043	9743132	9862135	9235478	9274993	8991717	8676702	4811401	4701151	4847142	10359634	10093154	10537657	3526701	3185138	3201829
3-alpha-androstanediol glucuronide	3	99.8	469.276	469.28	C25H40O8	GYNWSIBKBBWJJW-YMRFBRODSA-N	469.27643:23623 470.27978:0 471.28314:0		24456	35753	31454	8663	53344	13496	14026	26877	30743	413.37	4882	9995	4322	14853	413.37	413.37	413.37	23957	4871	5992	124760	23411	268634	413.37	12399	413.37	413.37	4747	413.37	4134	6421	6925	413.37	4281	413.37	413.37	413.37	413.37	413.37	4542	4618
3'-AMP	3	99.9	348.069	348.07	C10H14N5O7P	LNQVTSROQXJCDD-KQYNXXCUSA-N	348.06879:20442 349.07214:0 350.0755:0		24943	569.295	39979	569.295	10770	47751	52734	30059	14700	22923	569.295	49047	58085	17718	21900	7897	5693	26267	41189	26657	6930	10943	16623	569.295	569.295	24964	21268	16768	6995	21029	17211	12788	7072	16705	40342	17283	31318	7276	6080	9772	14987
3b,17a,21-Trihydroxypregnenone	3	99.3	347.229	347.223	C21H32O4	RJKJQHWLCLYSHD-DGFNXGTDSA-N	347.22888:380325 348.23223:53160 349.23559:0		1175133	1480573	1737798	1753724	1888554	2024467	2074163	2188716	796503	979353	898587	806828	988147	1039976	900767	594495	1037743	991216	1037315	932884	942840	952721	443963	971255	1040592	901331	574499	954122	931658	975292	927056	1037491	1034301	988775	1152416	941045	1011223	1051492	977886	1049169	509717
3b,5a,6b-Cholestanetriol	3	84.9	421.339	421.368	C27H48O3	YMMFNKXZULYSOQ-RUXQDQFYSA-N	421.33896:66748 422.34231:32188 423.34567:33668		131589	227863	379432	289871	396207	438736	153543	313287	149601	263723	367004	215283	170053	344735	93564	280925	271109	190149	156294	328968	197120	243079	330492	176043	264420	203222	163251	288959	121323	166402	285108	290422	185654	321324	194493	291209	189885	245636	394840	298848	211163
3beta,17alpha-Dihydroxy-5alpha-androstane	3	100	293.246	293.248	C19H32O2	CBMYJHIOYJEBSB-MFXFBURESA-N	293.24631:128441 294.24966:24168 295.25302:20453		55965	81185	49957	131684	197007	252138	552878	564494	190424	24942	4165	30001	32695	112331	17101	41932	90738	25817	24229	77659	13323	71960	197716	40864	37628	209521	57790	42258	117153	41360	63064	203012	61058	86783	215845	65263	71370	231592	29404	80704	175077
3beta,7alpha-Dihydroxy-5-cholestenoate	3	100	433.33	433.331	C27H44O4	GYJSAWZGYQXRBS-GRJZKGIBSA-N	433.33032:125418 434.33367:33715 435.33703:144608		94520	248553	274546	121556	188409	223617	672258	879292	281401	258530	85383	72993	75618	173770	168364	136231	124131	244513	92946	264869	112253	75515	208865	102220	139795	195272	66180	103917	265252	234107	165538	182377	177331	164706	117539	65631	98668	265032	236105	148817	227562
3-beta-Hydroxy-4-beta-methyl-5-alpha-cholest-7-ene-4-alpha-carboxylate	3	99.6	445.363	445.368	C29H48O3	UQFZKTIHSICSPG-UACSBYDTSA-N	445.3631:164960 446.36645:46230 447.36981:45059		593090	560241	1249065	1056681	1565670	945786	973318	1190667	180947	1197415	746910	697017	763888	1366290	542672	1294880	1148191	634761	977782	934098	871404	822710	289202	852521	1554940	1262648	875800	950777	987491	769118	1129356	881691	1143620	935825	552451	675895	1379004	686134	559635	659279	1148352
3-Bromotyrosine	3	85.6	259.964	259.992	C9H10BrNO3	HGWOSUKIFQMEIF-UHFFFAOYSA-N	259.96384:282549 260.96719:336761 261.97055:48234		700631	487177	782599	827481	940214	927454	502612	1367780	469550	319355	758256	506383	740944	312634	257041	463192	287064	155651	947313	449790	210221	343472	396888	443204	494849	935598	446231	549266	1028700	616532	763079	1161218	629398	900159	702883	662350	579051	786932	840698	682116	638107
3-Chlorotyrosine	3	99.8	216.039	216.042	C9H10ClNO3	ACWBBAGYTKWBCD-UHFFFAOYSA-N	216.03894:1731730 217.04229:73789 218.04565:315343		1827065	3949041	5811690	6035194	7161078	7363736	6644208	6034971	2797593	6103935	836806	2245883	6788034	3655324	5862470	7170386	6977550	4777728	6353688	6381096	5762048	7450970	3786920	2497304	4054762	3473866	6092126	7698934	8469707	6870810	7167078	7996872	6147548	6587374	8031396	5759717	7637630	7624366	3650540	126730	4319850
3-cis-Hydroxy-b,e-Caroten-3'-one	3	81.6	551.393	551.425	C40H54O	HBHHQQIZEXNSHZ-KYFZIPCGSA-N	551.39276:135400 552.39611:29556 553.39947:0		241862	244361	280838	202794	293290	282248	677031	729100	357024	114376	51530	89523	269219	228051	188805	255272	255196	101741	205005	139011	306299	101502	175301	349039	310824	293097	232371	160941	257069	151955	158475	149478	255908	198092	285664	189942	210999	159295	165720	149340	214493
3-Dehydrosphinganine	3	100	300.288	300.29	C18H37NO2	KBUNOSOGGAARKZ-KRWDZBQOSA-N	300.28827:78989 301.29162:0 302.29498:30140		481676	535911	235847	606534	395312	212388	194662	196236	435179	337457	226396	152540	274879	318220	320451	276106	383638	257424	259186	137801	253788	303281	224446	172765	252692	177253	400228	244792	181309	314434	535052	311710	433720	369194	225364	324986	410374	299059	457662	206560	393131
3-Hexaprenyl-4,5-Dihydroxybenzoic acid	3	100	561.395	561.395	C37H54O4	VEPICJBQCOUQPI-IRVXXIIISA-N	561.39484:336306 562.39819:110748 563.40155:0		75659	113946	111372	185815	225438	704207	2164368	1844335	383531	249869	13622	77126	119613	260749	92640	235451	238655	51112	69373	509702	114223	229501	316798	108928	263363	380527	115667	66599	502898	87797	80854	340421	191289	185738	244019	55931	116098	504084	97371	107089	580858
3-Hydroxy-2-methylpyridine-4,5-dicarboxylate	3	94.8	196.041	196.025	C8H7NO5	LVJJEIJOKPHQOU-UHFFFAOYSA-N	196.04144:1970066 197.04479:0 198.04815:512045		3866815	4657506	6438498	6580764	7707362	7331470	6790208	7224436	4015752	6034630	1101671	5409526	8049864	7174813	5896965	7599420	7983872	4391294	5506070	5964262	5763119	7374528	7533056	5594784	7190218	7378970	6927838	4058126	8944490	6253892	7140600	7834790	6339878	6801775	7878678	6906261	7593148	8221242	3905328	3922536	4745392
3-hydroxy-3-(3-hydroxyphenyl)propanoic acid-O-sulphate	3	95.6	263.007	263.022	C9H10O7S	MDWXOTLIYUYWJP-UHFFFAOYSA-N	263.00699:649793 264.01034:0 265.0137:399478		294480	117693	692915	839260	597703	688476	302033	411438	425772	882504	1064563	375720	424164	707792	514240	963401	364930	618066	653643	842155	973473	638473	797444	701705	528251	413286	1090916	808434	499531	890274	652393	1127116	968807	914731	868700	744318	247500	791318	979132	400974	1018457
3-Hydroxy-9-hexadecenoylcarnitine	3	74.5	414.283	414.321	C23H43NO5	XIOFWXBRLXTMQD-RPZXQYRRSA-N	414.28308:1785912 415.28643:508865 416.28979:49754	52.22321:1234 57.07072:1726 59.69011:1162 64.717:1468 65.94498:1249 71.04967:12086 83.04967:9495 101.05987:9387 107.04918:47612 111.6827:1334 119.06976:3889 123.05669:1505 137.40567:1433 144.52989:1385 149.05923:22942 159.07935:3474 161.08061:2306 163.11104:28943 180.43163:1450 202.45561:1497 205.12059:2195 209.129:1533 219.17363:23595 242.82527:1691 267.12161:28953 285.13235:17041 323.18396:7566…	978161	973301	1439926	1530580	3603075	4192315	8773541	10390202	4440998	1396366	16980	626470	1012523	2695956	559850	1118141	2723750	680516	1028954	2919253	751135	1404341	3302105	757321	1286101	3097632	724408	979589	2529736	878188	1361101	3448008	585322	1805293	3676703	799525	1468659	3255662	742431	1905553	3759724
3-Hydroxyadipic acid 3,6-lactone	3	99.8	145.047	145.049	C6H8O4	BWEICTHJUIJQPH-UHFFFAOYSA-N	145.0466:1893471 146.04995:0 147.05331:611102		8580463	7652518	5671854	5628604	4131104	5858173	5667838	8768622	3593443	2780227	1929009	3621698	3827009	5132929	3102911	2927676	3912044	3921052	7340064	5648642	5355786	3414538	3912348	3790441	3020919	3531068	4231104	2740516	5199146	4061484	4651705	4707710	4917964	2392180	3679034	2931216	4948620	3352110	2857536	1772184	4694876
3-Hydroxyanthranilic acid	3	99.8	154.047	154.05	C7H7NO3	WJXSWCUQABXPFS-UHFFFAOYSA-N	154.04688:3716109 155.05023:704121 156.05358:2331422		7823684	6773363	7600480	7652590	8512625	6517940	6046339	7391044	5177633	4977871	1361837	9548478	6298400	5201248	5165566	8795824	8698100	9591550	12266922	8902627	8187972	5833026	4897414	8887566	6156987	5568586	3227660	5193556	5779847	5476894	4865458	4481016	3449439	3133436	6119989	5191040	5009496	6848458	4965058	5136225	3849705
3-hydroxybenzoic acid-3-O-sulphate	3	95.7	218.981	218.996	C7H6O6S	MZYPOJMKJHCOQG-UHFFFAOYSA-N	218.98105:404239 219.9844:0 220.98776:235383		719257	572850	1572308	937692	1541336	1278929	1438370	452343	920060	196462	152870	1079469	748112	858577	129458	1625526	1428159	751365	577009	1006681	303604	516627	609884	698776	647285	852335	751694	941907	621957	219122	757584	552721	734384	468061	744956	321888	288890	218996	450388	788400	512330
3-Hydroxy-cis-5-tetradecenoylcarnitine	3	73.9	386.251	386.29	C21H39NO5	CJMUXNONVZSQIX-ZDOLJLSUSA-N	386.25119:97773 387.25454:31820 388.2579:0		110693	113144	183266	205114	123722	162909	176860	85467	52078	46586	379.397	97775	61336	40998	14269	17329	21443	37626	30317	36865	88389	56859	56922	422974	398632	175699	92217	45477	40786	83519	98851	87797	49041	84134	57088	150348	205540	110041	144082	90137	155040
3-Hydroxy-N6,N6,N6-trimethyl-L-lysine	3	86.4	206.19	206.163	C9H21N2O3	ZRJHLGYVUCPZNH-MQWKRIRWSA-O	206.18951:167301 207.19286:48667 208.19622:0		862991	976894	1130030	906803	846465	1015640	850863	718628	817880	1069911	553371	682538	524976	907339	502061	408625	488425	856535	979707	957453	945334	834418	510372	1041700	782088	452416	927671	775008	458157	548766	1082993	717364	791902	1106358	746738	1069637	484405	850683	455423	520964	729344
3-Hydroxypimelyl-CoA	3	79.9	924.199	924.166	C28H46N7O20P3S	VGEBXBQECGWCRH-PUEFWPISSA-N	924.19928:613459 925.20263:298445 926.20599:0		897526	977851	869794	1078745	1181350	1164001	1224374	976489	429705	146612	1496.91	908401	988306	944823	894432	1143920	1282785	399162	462996	594787	841879	916531	862042	870772	998885	1007938	1393030	1537948	1507190	734452	926080	1022827	746374	617637	662353	875320	1033583	1047106	16622	47078	14969
3-Hydroxysuberic acid	3	99.6	189.072	189.077	C8H14O5	ARJZZFJXSNJKGR-UHFFFAOYSA-N	189.07242:2149861 190.07577:438584 191.07913:421502		3233000	15809940	19656174	1944646	19529456	18865270	3910183	8881716	13790896	14171079	202906	13353598	14502313	4282993	14339321	3033851	17847324	6280948	4822772	6867587	1653131	12670287	5655277	5212246	9115064	7801319	4348358	6675702	4028851	6939502	3432922	5648845	12558283	4317554	5458156	4289976	12457861	15814864	4122163	2633934	12958278
3-Hydroxytetradecanedioic acid	3	99.5	273.166	273.171	C14H26O5	CEDZIURHISELSQ-UHFFFAOYSA-N	273.16577:198912 274.16912:0 275.17248:0		470312	607987	762566	551115	1006577	708251	1067704	549179	1291352	328196	59934	655825	453651	407851	732359	646079	264460	489945	325130	337787	391692	316736	576666	566267	1015809	239655	338981	307274	592450	383191	254273	851770	517459	210966	687946	612897	1380426	562595	968624	559059	1118318
3-Indoleacetonitrile	3	94.5	155.078	155.061	C10H8N2	DMCPFOBLJMLSNX-UHFFFAOYSA-N	155.07828:534329 156.08163:8034488 157.08499:327166		996749	330512	92582	724048	495824	537548	1169790	1615618	265290	39676	16098	201933	389974	1058619	332368	237311	377041	352799	539121	590026	503748	425244	414842	862150	500367	238871	479128	86068	653880	1147532	1410313	1457848	424716	908616	712756	120388	413269	471222	36273	166854	500047
3-Iodothyronamine	3	77.8	355.979	356.014	C14H14INO2	XIINYOJWNGOUPF-UHFFFAOYSA-N	355.97876:282936 356.98211:180622 357.98547:139605		1244372	1039906	519712	443854	292071	324064	291089	288191	972218	274301	431909	944308	442712	388531	1013167	237950	287732	716570	386661	403980	853042	419082	366426	809433	277495	324412	619530	268131	388060	686375	500211	300895	697330	460497	281178	645241	261382	192224	706300	375553	358894
3-Mercaptolactate-cysteine disulfide	3	100	242.016	242.015	C6H11NO5S2	MAFDYIDMXCXBRB-WUCPZUCCSA-N	242.01631:34407 243.01966:0 244.02302:83091		63019	63712	43824	31927	90637	36055	62326	80265	22586	70699	75006	19628	38670	28793	31869	26704	57938	33411	63844	25552	32469	16055	26137	23650	54885	40053	15053	38946	21704	37922	45100	65979	23427	59063	56525	82360	69935	56633	88066	75798	59583
3-Mercaptolactic acid	3	99.9	120.999	120.996	C3H6O3S	OLQOVQTWRIJPRE-UHFFFAOYSA-N	120.99873:2875319 122.00208:0 123.00544:2774663		11662702	9618288	13915313	9564064	7957964	11473133	10582251	8697689	58001	4081778	3428152	28453	23175	3045787	8427709	49880	9412099	42272	50303	53278	5821122	68712	3692286	7418488	7593409	84301	71838	7424861	6080284	33363	3747241	10530488	7702936	4842427	5123942	4836766	2578398	3835632	42716	6351019	5720259
3-Methoxy-4-hydroxyphenylethyleneglycol sulfate	3	99.9	263.026	263.023	C9H12O7S	WUFPNASKMLJSND-UHFFFAOYSA-N	263.0256:247972 264.02895:46802 265.03231:37077		405170	848976	571662	239394	832655	998689	629817	1404902	417536	214180	337697	396322	261231	232688	253366	397808	615532	206620	402117	605679	394888	925280	830333	555411	798966	276347	259040	248920	344652	296851	241342	562081	781142	204848	306684	302534	652505	579170	701965	213922	285249
3-Methoxy-4-hydroxyphenylglycol glucuronide	3	99.9	359.096	359.098	C15H20O10	VMWCOZPKGQMCRO-UICVJNQZSA-N	359.09634:33654 360.09969:0 361.10305:0		109672	59415	57548	79923	71508	63548	66277	49694	58143	465.501	465.501	34633	19795	5479	64679	50502	36794	28742	22615	14347	72970	9042	53328	23567	46839	17189	69562	13160	41293	4669	18160	17093	6551	19413	18674	43617	29477	34348	5883	10147	5797
3-Methoxytyrosine	3	89.8	210.1	210.077	C10H13NO4	PFDUUKDQEHURQC-UHFFFAOYSA-N	210.10036:268502 211.10371:0 212.10707:0		232174	282145	819764	795905	1039327	1077568	1242010	1424466	233880	84403	58857	142746	306584	437350	174471	387991	591622	225180	507606	676875	248632	477290	701422	162574	457668	712829	148462	403855	361461	239088	232564	636455	204718	318249	465613	261153	202716	317525	161653	235257	634612
3-Methylfuran	3	93.7	81.0166	81.0346	C5H6O	KJRRQXYWFQKJIP-UHFFFAOYSA-N	81.01662:128223 82.01997:523477 83.02333:510459		154180	281482	213365	167105	95993	164237	119654	342371	226384	193490	122084	268520	152122	206626	191626	117882	38075	162507	76884	147359	326924	250820	128856	197017	138777	319906	153118	194264	122319	273458	142292	164396	168366	411331	160770	332495	359976	171879	227888	127214	203077
3-Methylhistidine*	3	100	170.092	170.092	C7H11N3O2	JDHILDINMRGULE-LURJTMIESA-N	170.09152:1723244 171.09487:0 172.09823:4886196		496599	5788788	8161886	8632534	7978227	1746662	1426204	9615042	3456456	4775846	108773	2520008	3220931	4782791	2994556	4464275	4544734	3229849	3168880	4722382	4812148	3904247	7209676	4079630	3546366	3946990	3027191	13633934	3522366	4013387	4371654	3884010	4192304	5508640	2705240	3959367	2874001	6068710	3589876	6322960	5873661
3-Methylsulfinylpropyl isothiocyanate	3	96.4	161.992	162.005	C5H9NOS2	LELAOEBVZLPXAZ-UHFFFAOYSA-N	161.99182:926874 162.99517:2663639 163.99853:258353		1784268	2723396	1431275	1435482	3306856	2641783	1134876	2783349	1248492	2521101	1778080	1662802	2548585	2185269	732868	2578948	2224264	1378780	28133	1769603	2382610	2520910	2033322	2638816	2515741	2267070	1857528	1878866	4887460	2857607	1780282	4069434	1862973	2826660	2498174	2088426	2922397	1243374	2648562	2720410	1345942
3-Methylthiopropionic acid	3	100	121.033	121.032	C4H8O2S	CAOMCZAIALVUPA-UHFFFAOYSA-N	121.03323:3242302 122.03658:65339 123.03994:895712		2859742	2567292	7029023	3604283	6198776	5447516	6005678	6989285	7831440	12584824	12280468	8338489	10168749	6011336	8192892	10605613	9860467	6001200	7345322	5229694	8398097	8661354	7940874	2944644	4113768	2509815	7515919	10253283	7334982	5505460	6603513	5224276	5167861	10382740	10064918	8824181	10037706	10363240	10758794	13404567	12144562
3'-Monoiodo-L-thyronine 4'-O-sulfate	3	74.8	477.908	477.946	C15H14INO7S	HPQMRLCNKPMUJD-CYBMUJFWSA-N	477.90817:30789 478.91152:0 479.91488:0		18218	28685	20205	1318.3	23604	1318.3	18459	1318.3	1318.3	23405	1318.3	36091	1318.3	13183	32088	1318.3	17082	20880	20984	35262	16386	1318.3	1318.3	1318.3	1318.3	1318.3	15015	1318.3	1318.3	18724	15972	1318.3	1318.3	18345	15280	1318.3	32935	1318.3	34251	21724	1318.3
3-O-Sulfogalactosylceramide (d18:1/16:0)	3	99.9	778.513	778.515	C40H77NO11S	CJGVDSGIQZDLDO-JRIZINFMSA-N	778.51263:72944 779.51598:29598 780.51934:0		139666	126299	159413	146785	128897	179021	325006	366210	202640	81605	1242.45	80174	62227	149886	141845	98732	94964	153176	137045	107056	147222	117796	176162	194532	192288	207922	139518	123702	157717	162346	160560	188074	134922	91841	109945	127025	39729	97435	113292	145737	133195
3-O-Sulfogalactosylceramide (d18:1/20:0)	3	99.9	834.575	834.577	C44H85NO11S	AURCBSWGPREGRQ-MSXRKHCASA-N	834.57495:382741 835.5783:164679 836.58166:59241		147426	162724	253289	241480	383023	457061	2088148	2187296	1188410	418704	25933	204532	220060	264601	238851	266244	497534	210327	259570	467768	207918	265762	454670	294518	311108	608947	248319	292874	527989	286701	200442	674237	260686	297666	632009	195964	225082	465170	261405	377096	803793
3-O-Sulfogalactosylceramide (d18:1/22:0)	3	99.7	864.619	864.623	C46H89NO11S	UAKYQMHTPLVMJD-VXMMEDIRSA-N	864.61877:114017 865.62212:0 866.62548:81560		44706	100887	162841	69887	57330	65556	250400	96008	89928	68203	737.877	85250	120901	59253	116017	176520	104986	47313	129534	85340	119154	71283	123810	39972	99473	102286	100026	108860	116047	58283	112461	37328	27555	737.877	74290	83194	81639	20310	177245	179141	101719
3-O-Sulfogalactosylceramide (d18:1/26:1(17Z))	3	91.4	916.634	916.655	C50H95NO11S	PUKCSTQGOYUVRY-HNMVMLCUSA-N	916.63409:134531 917.63744:0 918.6408:0		90037	145418	203804	155943	164127	125337	99994	162559	65920	67146	2687.77	111788	26878	107637	70458	76881	108318	132709	131639	184431	97946	145202	115171	78878	99958	115242	162055	198701	93657	86575	162873	194398	105312	132007	121216	112408	203548	140549	124000	153628	183405
3-Oxo-4,6-choladienoic acid	3	99.6	369.248	369.243	C24H34O3	CREVIXFSUWYGRJ-IHMUCKAYSA-N	369.24805:126857 370.2514:0 371.25476:0		1201.11	113342	1201.11	124773	1201.11	1201.11	112148	1201.11	1201.11	36509	1201.11	76797	152582	62086	72099	268104	261334	1201.11	1201.11	1201.11	1201.11	17018	1201.11	69080	171365	1201.11	1201.11	19155	86469	1201.11	1201.11	1201.11	1201.11	12011	55044	60833	1201.11	18434	1201.11	63774	44977
3-Oxodecanoic acid	3	99.6	185.114	185.118	C10H18O3	YXTHWTPUTHTODU-UHFFFAOYSA-N	185.11391:195580 186.11726:0 187.12062:47832		860408	548291	830845	1212405	1457872	938793	1445221	588313	1424325	528186	153801	299769	1053143	1085434	645870	841558	302277	459833	955159	826119	1124710	226268	726229	706416	338553	352386	819842	198708	735170	575642	136729	432675	1397784	640333	851822	996363	532530	743226	807981	304381	723345
3-Oxodecanoyl-CoA	3	74.3	934.185	934.223	C31H52N7O18P3S	AZCVXMAPLHSIKY-BOJFXZHGSA-N	934.18451:167709 935.18786:0 936.19122:0		114997	100291	162852	157210	53121	112908	158782	354641	1764.52	1764.52	1764.52	167837	138045	186901	247110	96155	170673	27853	21006	55511	26000	105748	95108	101458	77984	135145	194930	216859	245149	170632	40254	133932	89584	74657	27707	123706	20158	134144	1764.52	1764.52	1764.52
3-Oxododecanoic acid	3	99.6	213.145	213.15	C12H22O3	DZHSPYMHDVROSM-UHFFFAOYSA-N	213.14528:234427 214.14863:127927 215.15199:38266		2449253	960353	748019	852328	811744	569961	488770	1136460	1180687	265291	365934	863190	756275	767758	407996	830384	619147	276571	573194	302424	897796	441589	675839	256054	519280	651737	1539267	508278	1020371	404205	1037718	656830	908968	543416	562624	828661	485464	332775	489604	822706	734618
3-Oxohexadecanoic acid	3	99.6	269.208	269.212	C16H30O3	ASICPMTWQSESKX-UHFFFAOYSA-N	269.20761:837669 270.21096:133466 271.21432:30029	50.90905:623 50.97439:819 56.96546:10193 56.9681:845 68.29321:903 77.58487:741 80.04877:842 84.9601:948 100.9916:786 138.14136:1104 149.01233:4096 153.8038:759 167.02202:2832 182.92352:785 193.10403:848 233.45076:922 269.20792:2469	1325604	3468718	3142111	2588587	3304005	4227044	6645111	5953772	5070580	1477185	2241922	2057077	2620990	3560370	683444	2710798	4131552	2735387	2625232	3513233	2803238	2873865	4111463	1428171	1716566	3955026	2659368	3216083	3778678	1705593	1498122	3776148	1187889	2024140	3267992	1015103	2384018	3150766	1914489	3308486	4320214
3-Oxooctadecanoic acid	3	100	299.257	299.258	C18H34O3	YQGGUZWHNVQJMF-UHFFFAOYSA-N	299.25674:131687 300.26009:45968 301.26345:0		808966	687410	710876	698822	704909	729049	693695	713321	347794	603582	579192	761718	335483	695836	631426	604578	678617	702778	660100	694084	624958	615429	624715	719723	655528	697091	392153	638332	676735	668330	595542	688036	713230	656691	683346	710596	630087	683312	764146	709260	672216
3-Oxotetradecanoic acid	3	99.6	241.176	241.181	C14H26O3	XLKOZYOVXNPWGT-UHFFFAOYSA-N	241.17642:417767 242.17977:65440 243.18313:0		2144600	2153286	2291794	2452264	2311541	2308357	2522435	2624585	1935507	972852	5270	1455606	1469362	1619750	1204642	1206829	1316508	1703012	978230	1599539	1719230	1752220	1771550	577023	1323381	1376226	1634990	1319280	1373194	1813153	1748076	1890558	711530	1428754	1410472	1077286	1385915	1532844	1916282	818698	1824895
3-Phenoxybenzoic acid	3	99.9	215.068	215.07	C13H10O3	NXTDJHZGHOFSQG-UHFFFAOYSA-N	215.06848:2611548 216.07183:4984228 217.07519:457847		363056	501004	518490	591766	170328	815350	891968	798816	4527036	7699830	530986	1898620	2342562	3374260	2374106	2577734	3372097	1093660	1599409	2230646	2164736	2858146	3019828	1001787	1213956	1870023	1840583	2060177	2547678	2688747	2803069	3520342	3065013	4080692	4075832	1958808	3166781	3297574	2676396	2990024	3319891
3-Pyridylacetic acid	3	99.8	138.052	138.055	C7H7NO2	WGNUNYPERJMVRM-UHFFFAOYSA-N	138.05206:1598489 139.05541:0 140.05877:40826912		4792996	4881339	6193174	6016192	4863857	6589517	3940893	5550869	2707732	3648098	3000100	3787983	2061018	1479585	4723114	4257548	4507903	2206098	4595022	2668898	3409101	1622815	2678541	6207707	4463948	5933999	2865454	1798520	2444646	4763322	5210562	3728538	3846880	2756702	3540556	4245558	3952844	4096870	2972932	1939287	3547494
3-Succinoylpyridine	3	100	180.065	180.066	C9H9NO3	JGSUNMCABQUBOY-UHFFFAOYSA-N	180.06485:4719295 181.0682:1041756 182.07156:36000	50.01591:11434 51.0237:62275 53.00288:3645 53.03678:8833 53.03933:174046 54.49415:3022 55.0186:4977 56.96553:5215 68.69392:4066 68.89101:3104 75.88597:3912 76.56899:3538 77.03897:39147 77.04257:3978 81.03397:13287 89.54939:3225 95.04937:147375 95.07401:3337 105.03367:102401 105.04458:51557	35359888	16096701	4382074	19961874	48322344	73603512	28246170	21727408	10902369	829005	92205	4813608	953417	7774974	6682134	11098937	10788621	17554856	18150608	15065120	4101610	32121496	9246880	12125951	1827587	18157886	3401492	1883999	2354050	8705599	8518943	1985605	6350572	5818983	3523942	2079414	16878850	11662291	26563126	11541652	22310886
3-Sulfinoalanine	3	100	154.017	154.017	C3H7NO4S	ADVPTQAUNPRNPO-REOHCLBHSA-N	154.01692:2489422 155.02027:0 156.02363:307945		12448803	8166420	9506371	10922653	12396747	16502151	21982202	11802127	6299834	14208444	11040042	4451320	8980722	13312348	4788660	7618206	12090071	6397523	2804956	15556136	8129850	13729369	9377522	10583836	14638170	9931224	11213718	8790147	7955914	6793217	8118554	12138576	11145181	4456752	12243462	7403406	20372830	9395198	7069530	7523887	10746455
3-Sulfinylpyruvic acid	3	74	152.946	152.985	C3H4O5S	JXYLQEMXCAAMOL-UHFFFAOYSA-N	152.94643:1075598 153.94978:0 154.95314:0		6512152	3801492	7227304	4876460	6435545	7030812	3454347	4883308	4554553	3085529	2096479	3092233	4042648	2338411	3814814	5739965	3309883	4633434	3633174	5125228	6592664	4853880	3295761	4381584	3183122	3673058	3761778	5570832	3921288	4135866	3243511	2590510	5576440	2955387	3130715	3923502	5424644	2688366	3580370	3518093	4588173
3-Sulfodeoxycholic acid	3	85.1	459.27	459.241	C23H38O7S	WSBVSABEAXNERB-BKJSLFERSA-N	459.26953:1419043 460.27288:434902 461.27624:154958	50.46888:927 53.34039:1008 78.14718:1153 89.0601:1118 208.52443:1167 277.73804:1207 382.88202:1072 432.04843:1104 459.26926:35485	602706	418094	1123419	911129	2640761	3495348	8716930	8539912	7137065	2115018	100448	266571	693159	3578593	445300	915638	3222511	319827	722432	3047639	329888	690918	3328300	207711	966769	3636926	577112	1283586	3979267	694683	1467673	4366178	576038	1335860	4331749	204622	1106442	3888814	892335	2306140	5344801
3-Sulfopyruvic acid	3	100	168.98	168.98	C3H4O6S	BUTHMSUEBYPMKJ-UHFFFAOYSA-N	168.97971:443199 169.98306:0 170.98642:1207973		1940050	1451182	726593	810646	486543	20437	1573953	1036936	691410	12583	885029	986238	16847	15624	790176	736724	281156	13362	617556	539565	22452	33899	394373	29370	422605	954500	584762	12416	552471	938721	947714	907371	16314	846225	364725	28915	879025	255013	1369773	1153090	1265480
4-(1,1,3,3-Tetramethylbutyl)-phenol	3	98.2	205.169	205.16	C14H22O	ISAVYTVYFVQUDY-UHFFFAOYSA-N	205.16931:40422 206.17266:0 207.17602:0		144945	127586	56272	105722	95540	143969	114918	83720	105895	15144	1452.12	30956	51109	49723	56602	14521	22535	49748	55846	36716	25541	16699	37345	65475	16676	42963	71699	47992	110954	48114	37072	100098	62568	67739	47094	66862	102331	57283	42539	42722	62232
4-(2-Amino-3-hydroxyphenyl)-2,4-dioxobutanoic acid	3	97.1	224.043	224.055	C10H9NO5	YCJNYHCCOXVYAF-UHFFFAOYSA-N	224.04311:2100912 225.04646:148860 226.04982:145027		1645629	7771961	20962364	10549199	1496735	1564006	1933581	1930749	5267442	3688216	76924	1028008	1494551	647927	2105613	1481733	2934966	4312807	2262731	5932698	2774027	2421219	6630060	2284828	8274652	739952	2307838	1415832	748029	1863384	608853	1207812	720107	1324983	406190	7381042	4290746	4584364	4796706	1673624	5059897
4-(2-Aminophenyl)-2,4-dioxobutanoic acid	3	90.9	208.039	208.06	C10H9NO4	CAOVWYZQMPNAFJ-UHFFFAOYSA-N	208.03856:4111572 209.04191:323060 210.04527:66697	53.37119:2912 56.96548:1113959 71.95242:590620 74.97568:6785 78.99596:3699 79.94112:4488 80.10966:3901 84.96006:1813924 89.9629:11892 98.42297:4358 102.97044:277065 120.98077:77644 125.98579:26753 138.99152:11774 143.99644:55714 144.00644:4329 162.007:19869 184.9648:4326	30292750	24701718	16280843	16622336	18293564	19367026	15271278	13640184	25675478	17548022	8802229	24311762	8619493	10937346	11023160	14366322	6620804	25377522	18889742	7311922	16541414	14664021	6004110	24572200	14857737	17446806	15883547	19737508	6329038	19513710	6350278	9046933	17427032	14704374	7683520	13119125	8921812	13017689	8415566	12917628	13563568
4-(Methylnitrosamino)-1-(3-pyridyl)-1-butanol glucuronide	3	73.7	386.195	386.156	C16H23N3O8	KNPUXTWHFSLCDT-BBYIEOQPSA-N	386.19485:434359 387.1982:155906 388.20156:9486		2951	8353	82590	61218	499992	557769	2380110	2570336	1990234	524348	10089	32070	34195	934308	8948	105390	808976	2960	29901	563132	5744	51452	765484	5473	82156	657969	5426	147692	1182775	32444	246589	1421020	9927	277261	1093033	6789	89513	383012	61194	490616	1394036
4,6-Dideoxy-4-oxo-dTDP-D-glucose	3	97.7	545.047	545.058	C16H24N2O15P2	PSXWNITXWWECNY-SRPWTXKTSA-N	545.04718:37756 546.05053:0 547.05389:0		36963	26480	56547	28779	58453	10678	25427	32373	30877	27332	498.891	498.891	498.891	498.891	8285	19409	6244	103085	59977	138130	73092	39393	21091	32173	7201	6982	5681	4989	23518	5023	7823	498.891	8118	498.891	7482	5320	16725	9181	40617	35388	19746
4,6-Dihydroxyquinoline	3	99.4	162.049	162.055	C9H7NO2	XFALURCRIGINGT-UHFFFAOYSA-N	162.04939:2073635 163.05274:343550 164.0561:0		5513500	4952000	6855612	7980365	5180522	5352442	4296344	4519617	3288749	2222503	3149122	3226664	2941517	3154568	4132352	3704451	4041595	4073005	4549122	3696643	3443614	4221468	3328324	4978751	5851424	4283324	3922782	3875484	1868242	4672896	3651383	2707400	1179352	2685277	2160692	1931194	3322781	1636690	3404376	3622708	2995524
4,8 dimethylnonanoyl carnitine	3	99.9	328.247	328.249	C18H35NO4	DDTDJDZHDFMZED-UHFFFAOYSA-N	328.24701:29720 329.25036:0 330.25372:14237		52767	39266	47673	15657	79652	18367	85935	39289	9215	4605	384.482	3845	10413	384.482	4272	11252	5207	10925	4764	8221	34384	38432	27128	64429	21913	48664	21127	12388	34556	46818	37959	55182	87280	46264	40069	9472	34585	14891	16064	4171	4302
4a-Formyl-5a-cholesta-8,24-dien-3b-ol	3	71.7	413.301	413.341	C28H44O2	ZLQSSFNCEUGGJF-UHFFFAOYSA-N	413.3006:183379 414.30395:49249 415.30731:22724		1115078	352127	645869	981806	1094275	770649	1034818	555343	604629	725882	327702	151961	519384	713573	521301	540145	1046441	406152	762768	827042	727681	502153	583233	292611	1231388	1313740	771053	575480	1310402	258458	561762	717914	321210	572753	820045	819199	1161254	753515	466366	836058	656029
4alpha-carboxy-5alpha-cholesta-8-en-3beta-ol	3	99.7	431.348	431.352	C28H46O3	RODBXVVNKJCWQR-KLZNZPMLSA-N	431.34802:62340 432.35137:0 433.35473:24010		261448	356052	190071	429111	468715	436320	399317	391181	206410	344644	127829	254017	398157	205917	240470	221281	462022	245029	386092	283764	123138	307360	480739	132734	198607	253596	230421	81091	212342	213525	312851	412050	286147	247913	175655	308439	185336	234366	352714	257033	188070
4alpha-hydroxymethyl-4beta-methyl-5alpha-cholesta-8-en-3beta-ol	3	77.4	431.424	431.388	C29H50O2	UVSRXDFMOZKKGE-AEWFMJFUSA-N	431.42422:21846 432.42757:0 433.43093:0		15841	23887	11935	10254	466.355	14321	21806	7963	6045	466.355	466.355	466.355	7269	466.355	466.355	6213	466.355	6566	13023	466.355	466.355	16315	9852	8798	14350	25229	466.355	466.355	466.355	466.355	466.355	466.355	466.355	10436	466.355	466.355	11876	6704	466.355	466.355	466.355
4a-Methylzymosterol-4-carboxylic acid	3	98.1	441.328	441.337	C29H46O3	MYWAIWDQTCHPTH-IUGQOUSLSA-N	441.3277:712613 442.33105:104916 443.33441:666750		1015050	653831	1140683	1003610	1073685	1350920	4413154	3637072	1595242	916645	368807	542187	986714	1109000	458760	471812	1024956	821639	721512	372183	1000165	529617	1296044	960549	1012072	1220853	667069	573954	469035	443288	430841	1066437	753037	1152347	1519888	625869	389209	1019749	721110	775882	1393583
4-Aminobiphenyl	3	91.9	170.117	170.096	C12H11N	DMVOXQPQNTYEKQ-UHFFFAOYSA-N	170.11691:2230222 171.12026:295858 172.12362:591079		6375867	2452149	6963414	7809847	8010566	5341018	6756090	9601971	2743193	3518327	71450	3662005	4040795	1449207	4299792	4744148	6926390	2579588	1561948	3627767	2116941	3515144	2728694	3716978	5741112	6072305	8047660	12653172	12426339	3778397	2331938	3983834	2964942	5023794	6381134	4079598	2720150	3286138	4261376	7167018	6888492
4-Aminobutyraldehyde	3	100	88.076	88.0757	C4H9NO	DZQLQEYLEYWJIB-UHFFFAOYSA-N	88.07598:611396 89.07933:77970 90.08269:32527		999145	733771	1842068	2434603	1524741	2442988	1924210	2279999	576848	1051962	502871	807268	1215146	1797438	610692	989946	1188218	753982	1930461	2154537	831342	1427438	2379328	1349314	1194945	3409663	1278428	2449392	950759	612290	1539024	2385148	516078	1037468	1486086	767059	1208870	2742140	1798090	1365979	2327988
4-Aminophenol	3	99.9	108.047	108.046	C6H7NO	PLIKAWJENQZMHA-UHFFFAOYSA-N	108.04741:2077709 109.05076:344597 110.05412:2026630		855208	1820956	12008203	10793912	15486885	9163516	8575885	9424269	2839160	7647934	6216940	1569496	5488790	5953068	3116336	7983514	6483220	4496141	5390936	11074699	3188009	9816415	6138454	3528078	5887662	12457434	2928366	4972793	6175036	3027642	6172508	11721953	3417268	5990890	5868721	3047588	7430759	5731248	3182788	11348663	6700998
4-Chloromethandienone	3	96.4	335.191	335.177	C20H27ClO2	AGUNEISBPXQOPA-XMUHMHRVSA-N	335.19077:118218 336.19412:18612 337.19748:0		166006	149957	212326	168770	218106	211387	222177	224059	15917	9517	409.923	63702	100085	108806	4556	409.923	4688	409.923	409.923	409.923	46457	124808	94909	101757	166535	100821	73945	94424	77944	160439	207235	212862	121495	149443	167390	234036	216842	104861	18729	11486	30457
4E,15Z-Bilirubin Ixa	3	95.6	585.286	585.271	C33H36N4O6	BPYKTIZUTYGOLE-KDUUSRDASA-N	585.28577:315720 586.28912:122090 587.29248:34940		1270110	1406399	1368471	1273942	1368227	1441796	1264955	1445994	634074	322533	597.446	213146	340734	716242	489602	843047	777121	239120	933692	857860	1488276	161010	1736132	1086263	1438619	1287533	970757	636122	1034239	1194809	1196853	1147026	872105	826986	907518	531640	1001922	952807	1003424	972848	415327
4-Hydroxy-2-oxoglutaric acid	3	99.2	163.018	163.024	C5H6O6	WXSKVKPSMAHCSG-UHFFFAOYSA-N	163.0175:2465212 164.02085:273811 165.02421:33666		51811	1299967	7991087	7245865	5427015	10958615	5911424	5197436	739455	4679803	11385328	3100206	5558062	7396348	3201474	4168196	5684468	3131305	5016030	6329782	2002201	6271441	5751716	3372651	9381284	7221814	3564576	6064644	5705541	3816334	4210810	4905914	4007443	4895174	6350421	4942605	6002765	10355546	4683202	6139056	8325114
4-Hydroxy-5-(3',4',5'-trihydroxyphenyl)-valeric acid-O-methyl-O-glucuronide	3	94.1	449.146	449.129	C18H24O13	GDEQVTXLETYPCM-GELMFUDPSA-N	449.14645:135398 450.1498:37065 451.15316:0		243521	286793	625483	576427	778979	678242	665046	644903	254095	521236	262407	167200	582397	655606	357138	490764	597106	310173	554970	719538	266327	585633	568375	447377	566513	703499	435652	599240	525426	412128	566574	574258	478383	577219	720216	389376	549647	618419	460506	643382	668069
4-Hydroxy-5-(3',4'-dihydroxyphenyl)-valeric acid-O-glucuronide	3	96.5	403.137	403.123	C17H22O11	FZTBEBWSWJPSHQ-AHLSELSJSA-N	403.13684:130264 404.14019:0 405.14355:0		7608	14681	23244	24440	64157	135218	185965	444316	91327	23141	23574	11580	8532	29047	6291	4533	40119	9562	5119	13666	4425	34246	36627	5705	15184	11196	6234	23673	12353	8138	13834	23343	19224	42046	38607	29229	9649	40136	12071	26819	90361
4-Hydroxy-5-(3',4'-dihydroxyphenyl)-valeric acid-O-methyl-O-glucuronide	3	92.3	435.17	435.15	C18H26O12	KRZPFELARLSRKT-UHFFFAOYSA-N	435.16971:117347 436.17306:38995 437.17642:218982		28595	21854	101484	56909	208173	235721	618075	643427	188043	155922	52329	34245	61793	165037	85823	106601	191188	49944	77185	206290	41010	41624	245138	49344	66010	198907	66705	84955	133264	53774	76212	253111	41564	157490	143612	37234	79863	158594	67427	185282	305908
4-Hydroxy-5-(phenyl)-valeric acid-O-glucuronide	3	60.9	371.084	371.134	C17H22O9	IMTGYVWDOAJQQP-UFZVYEDBSA-N	371.08386:177132 372.08721:69085 373.09057:0		605.266	50259	35628	33606	605.266	25607	44309	23351	48497	36105	605.266	36441	71220	35559	293174	416835	251429	67314	25653	41139	605.266	16836	19546	23377	26579	16873	57963	20739	40283	18749	28527	605.266	32055	27252	48549	76669	78255	53905	16389	46653	40605
4-Hydroxy-5-(phenyl)-valeric acid-O-sulphate	3	96.5	275.045	275.058	C11H14O6S	ZCVMPBGBUWWKNR-UHFFFAOYSA-N	275.04504:140948 276.04839:70055 277.05175:86301		6416	58732	332886	445417	439050	347760	421336	415254	43358	389417	18467	210743	393062	428553	132206	325403	314701	244675	513313	359355	109464	381697	194803	204230	332993	215385	172379	273119	209422	253450	301203	198143	109106	157971	127633	138092	114114	202762	94638	202277	131539
4-Hydroxybenzyl alcohol	3	99.7	207.07	207.066	C11H12O4	HUOJLQXKNCFOGC-UHFFFAOYSA-N	207.07045:273956 208.0738:290476 209.07716:116373		81327	58668	856176	818869	1440629	1343023	1546000	1254546	7273	306091	1086414	6195	504924	972786	26548	872506	1165539	39720	1009809	1343684	90009	1027373	1435450	35107	908765	1251452	94007	1047132	1270465	147379	725650	1288358	270490	482923	1284985	132636	1230434	1337663	223574	543064	1424838
4-Hydroxycrotonic acid	3	80.1	100.991	101.024	C4H6O3	RMQJECWPWQIIPW-OWOJBTEDSA-N	100.99107:67092 101.99442:355044 102.99778:218213		35596	30411	207578	93186	185596	19343	106698	126346	50068	126971	137497	33786	62917	97319	30778	75251	94331	73751	66516	117078	92826	57140	77239	41994	91351	82800	87366	91056	102806	78956	101002	76768	39826	54451	103356	20856	61720	38587	54112	19762	120063
4-Hydroxycyclohexylcarboxylic acid	3	99.6	143.067	143.071	C7H12O3	HCFRWBBJISAZNK-UHFFFAOYSA-N	143.06718:1087903 144.07053:2462947 145.07389:626371		3536113	2693189	4340682	4089129	4043311	3594836	3544841	3259524	2896476	3011460	3701832	3293442	3408555	3462360	2982287	3605931	3077436	3516184	3785460	3531626	3762928	3738018	3991620	2867189	3623350	3075224	2719153	3621311	2951930	3469806	2904366	1746835	3201908	3200204	3072264	2805360	3372858	2980422	3315865	3527891	2994386
4-Hydroxyestrone	3	99.9	285.152	285.15	C18H22O3	XQZVQQZZOVBNLU-KQWCVQSUSA-N	285.15195:474113 286.1553:0 287.15866:0		23557	1151.37	107250	70171	110621	56538	139298	34566	288595	379211	114176	391718	463888	428862	459945	334338	504094	244645	470909	300752	607970	769494	592665	21246	88959	18628	1151.37	19318	36914	78694	81045	61068	13691	47376	1151.37	1151.37	1151.37	33513	685822	873083	687998
4-Hydroxynonenal*	3	100	157.122	157.122	C9H16O2	JVJFIQYAHPMBBX-FNORWQNLSA-N	157.12172:153204 158.12507:291368 159.12843:90446		1183787	433725	360981	571993	552140	353416	696843	486225	441245	122177	85525	336229	550205	140467	363393	524444	156174	536185	204023	245332	222179	334335	286268	353353	223022	168989	350911	264143	148890	422970	235752	273973	151944	204604	555738	464401	251744	361941	155050	273373	129210
4-Hydroxyphenylacetylglutamic acid	3	98.7	280.091	280.083	C13H15NO6	CYRKYXZJUIBBJX-JTQLQIEISA-N	280.09079:141467 281.09414:0 282.0975:0		302874	255475	226426	563401	478852	825510	478558	382116	77136	117246	14928	475049	626133	575828	243351	467085	489524	312564	503623	512613	248972	498474	405535	396140	370268	530527	196658	356253	244416	194953	178392	310099	135800	128301	201797	284591	264687	417968	292877	415445	516874
4-Hydroxyretinoic acid glucuronide	3	99.9	493.246	493.243	C26H36O9	LVCMXFSJTNPFHH-FRCNGJHJSA-N	493.24567:2496716 494.24902:648654 495.25238:134253		7609106	5772813	2104780	1908586	1266846	1247084	1313392	1318761	8515361	1836926	3732	2389021	903116	363696	397087	90387	4696	2221275	814312	571960	16633019	7635434	6237586	2854370	1112138	900918	898567	321443	93487	2959215	1310496	1140812	1082654	492169	409657	1372694	394463	396778	455789	181732	119886
4-Imidazolone-5-propionic acid	3	99.7	155.042	155.046	C6H8N2O3	HEXMLHKQVUFYME-UHFFFAOYSA-N	155.04214:1933368 156.04549:4315078 157.04885:768394		3629685	3629421	4291886	4448809	3810075	4034674	3596261	3640262	2706647	1738375	126788	4497795	5253861	4362042	2686844	3160174	2754298	2252265	2714926	2246306	4857814	5509026	5608198	3398890	3775097	3849540	2174722	2216199	2116476	4289984	4687554	4044506	2837215	3262574	2790258	2744549	2704872	2743498	1333608	1523017	1291228
4-Methoxycinnamic acid	3	99.6	179.066	179.07	C10H10O3	AFDXODALSZRGIH-QPJJXVBHSA-N	179.06577:436085 180.06912:18936 181.07248:494755		131242	101436	944603	1177179	1264750	2924474	1602410	1720304	526433	1028253	1627694	322423	614884	891095	283452	1793786	982972	432970	1057663	899058	331371	963312	1102323	287564	879816	1093069	730038	1123452	795230	940663	1947382	2236250	870027	901071	1480645	636840	784536	1166175	864694	973665	1419634
4-Oxo-9-cis-retinoyl-beta-glucuronide	3	75.4	491.19	491.228	C26H34O9	XEIKLAKHCVSUMR-CAHRZYSUSA-N	491.19006:108728 492.19341:0 493.19677:0		68100	70704	1297.48	1297.48	57692	33285	65097	1297.48	1297.48	38111	1297.48	20113	28791	17201	1297.48	1297.48	13074	1297.48	21839	1297.48	18008	1297.48	20278	71586	114890	114030	24623	57033	58031	64918	21468	115272	53375	25212	1297.48	1297.48	15127	1297.48	22478	1297.48	37022
4-Oxoretinal	3	93.7	297.168	297.186	C20H26O2	ZORDCCAUKPDLPN-ZBSJWCJSSA-N	297.16803:232555 298.17138:42242 299.17474:40495		46163	44002	263741	251341	470335	288496	1435865	1293684	545458	210401	79377	112678	103025	324052	27636	107474	327025	73750	93612	245161	90844	78027	546406	41030	93027	221696	66734	70489	525274	74143	78549	556321	99423	122719	399360	58894	193360	286401	105233	137504	740376
4-oxo-Retinoic acid	3	95.1	313.197	313.181	C20H26O3	GGCUJPCCTQNTJF-FRCNGJHJSA-N	313.19681:341650 314.20016:49917 315.20352:23917		865657	1406620	1895340	1546185	2065834	1788511	1951308	2182404	978554	977051	656086	1066085	1232106	1342568	1097952	1313070	655742	1393223	1174744	1529057	1100842	1206680	1432608	995647	1397741	1369924	1133444	1402209	964562	1142566	697100	1191731	840402	1240152	671437	1018993	1081463	851292	948809	581238	1470401
4-Phosphopantothenoylcysteine	3	98.9	403.101	403.094	C12H23N2O9PS	XQYALQVLCNHCFT-CBAPKCEASA-N	403.10101:44504 404.10436:0 405.10772:0		158131	153945	58366	98665	120332	108633	146566	126332	111789	35270	3654	31759	36269	24148	69165	38818	43719	97448	48175	63279	25121	17173	65539	67905	47526	41913	88670	28427	44108	42280	72628	47828	47268	44392	26204	105396	76143	97658	119504	40966	98421
5-(2'-Carboxyethyl)-4,6-Dihydroxypicolinate	3	97.4	228.062	228.05	C9H9NO6	PAKGMMKOUIXEKV-UHFFFAOYSA-N	228.06184:267852 229.06519:55114 230.06855:0		314358	309758	262701	281457	399301	163890	223838	692944	88032	92044	59120	29459	45728	64155	115348	98470	104209	242269	319205	153747	143421	183597	397432	48743	155649	148005	27004	68250	54874	69836	126566	79246	35099	73889	51142	26269	123618	72468	42818	125507	163900
5-(3',4',5'-Trihydroxyphenyl)-gamma-valerolactone-3'-O-glucuronide	3	99	401.101	401.108	C17H20O11	VQHXMQYHVVQQFP-CXWHQSFFSA-N	401.10083:73335 402.10418:24577 403.10754:48002		204966	254621	290811	265682	299481	287985	252841	390317	116147	127087	2663	164968	153776	204341	210900	202815	114574	125470	172811	217293	116167	187027	232112	168359	184097	241286	257727	117649	282441	271124	157737	301654	234846	219307	248532	278119	236396	118254	101344	234224	229029
5-(3',4',5'-Trihydroxyphenyl)-gamma-valerolactone-4'-O-sulphate	3	97.1	303.006	303.018	C11H12O8S	NPIMUIQBYBJSBB-UHFFFAOYSA-N	303.00595:151332 304.0093:0 305.01266:0		123582	78926	141799	150936	187271	132632	128860	69754	33901	57590	166096	113265	48191	55985	17936	12209	77533	41133	45294	39194	55851	16192	70015	78898	110632	132354	88710	92670	100482	128169	233044	295230	67826	60426	83510	108106	98846	73071	10564	56630	51077
5-(3',4',5'-trihydroxyphenyl)-gamma-valerolactone-O-methyl-5'-O-glucuronide	3	79.4	415.09	415.123	C18H22O11	KPVLDYMZFUPBJG-VHXBZSDJSA-N	415.08951:114936 416.09286:19760 417.09622:169105		281399	442708	190397	378537	399120	253637	153554	433490	192700	49243	896.266	146067	27035	40684	156049	48591	47491	227898	471634	467445	356480	350206	216513	67553	182033	147268	104629	265502	102959	100227	8963	27113	41070	61238	88377	254281	91948	125072	271618	238048	275060
5-(3',4'-dihydroxyphenyl)-gamma-valerolactone-3'-O-glucuronide	3	93.6	399.147	399.129	C18H22O10	RALBOGKBFZBDKY-UHFFFAOYSA-N	399.14682:1449896 400.15017:350061 401.15353:53624	50.16893:913 50.69177:981 56.63855:980 57.47998:1049 59.68949:911 71.00621:1000 71.63708:1153 80.7898:1126 81.10686:1153 88.10408:1058 195.5954:1205 204.24908:1149 216.17429:1166 220.96205:1876 232.96484:2972 239.22209:1214 250.97487:2902 278.96948:2629 399.14661:36009	3316370	3709540	5352924	5963914	7186857	8006980	8369012	8983315	4995994	5325369	6113600	4070812	5332126	7267951	4035899	5700360	6653893	3991746	5579226	6975393	4370788	5594865	6390369	4711444	5949494	6770357	4927389	6132094	6885690	4414288	6379646	7070026	5473338	5971234	5848732	4988008	6101329	6657395	5151802	6558788	6539666
5-(3',4'-Dihydroxyphenyl)-gamma-valerolactone-4'-O-glucuronide	3	93.4	385.095	385.113	C17H20O10	OTBJYBQGMPICIK-GHPVWUPISA-N	385.09445:9297510 386.0978:862027 387.10116:280930	52.62693:6153 69.29636:7280 76.80109:7296 83.60684:6326 87.06889:7064 87.50948:7693 89.21491:6421 89.7988:6526 97.32897:7264 106.53777:6763 108.50206:7053 113.02057:17125 119.57488:8690 162.89212:7401 172.05748:25505 176.10934:6855 193.021:14613 195.03676:10313 210.04788:46002 214.24652:8443 253.05379:16102 299.08237:13344 310.06296:21224 328.48495:9042 342.08875:121747 353.68103:7845 368.94458:1…	29569618	30469494	33176482	34639236	34497196	32962756	32618228	34106368	22546566	17044056	771939	30639024	33302692	31890146	32352776	34986832	34261524	19760956	21726690	22105228	27488036	29510792	28021568	24283282	26261246	27138550	28617572	30162022	29433814	23647650	23666556	25929194	19803756	20506348	20800418	24104160	23881160	24940348	14464338	15343959	14555786
5-(3'-Hydroxyphenyl)-gamma-valerolactone-3'-O-glucuronide	3	99.6	361.17	361.166	C20H26O6	GZLRAFFGSYXMES-UAISQINXSA-N	361.17017:674470 362.17352:0 363.17688:0		946143	1108604	898496	1278144	729528	1526890	1086137	1213922	511873	56256	135513	380281	123379	222923	123306	72359	78047	181050	114173	254706	1049142	770643	835153	1945957	2524504	2972051	332074	203497	300607	708512	1218262	1765778	585320	190491	403563	1135663	353101	993188	298598	281238	309923
5'-(3'-Methoxy-4'-hydroxyphenyl)-gamma-valerolactone	3	100	223.095	223.096	C12H14O4	GCIFEQYZDROELP-UHFFFAOYSA-N	223.09538:705694 224.09873:592430 225.10209:64427		156046	221349	941835	1033619	2269880	2709690	4802536	4223574	1635535	440823	186651	181897	466831	2699594	83406	521596	1699177	196927	423909	992896	230245	224380	1123409	374031	191447	1902714	450252	430369	2729920	158930	759101	2368912	249271	944652	2429330	401577	951629	1138533	244764	1201362	2839193
5-(4'-Hydroxyphenyl)-gamma-valerolactone-4'-O-glucuronide	3	72.4	365.156	365.196	C20H28O6	DCVIOAHIQDCAHO-UHFFFAOYSA-N	365.1557:2167992 366.15905:372128 367.16241:137091	59.99092:3811 64.96204:984 69.98595:803 88.02184:7556 100.69717:1025 103.53809:1038 116.0527:2217 124.29068:1110 177.21411:1135 365.15533:23977	13083547	17166692	11148072	12648177	2249040	2042526	12572436	10593005	5840262	1841323	17189	2348821	5340715	3698363	6430272	4730886	5290220	4096135	5754926	8977177	7380628	2804778	4954034	4795338	3738726	1098643	4293701	8985311	4003421	9189956	966681	815903	4448628	1824454	3287594	3613182	9514807	5732534	5061510	3770261	6494292
5,10-Methenyltetrahydrofolic acid	3	99.6	454.153	454.148	C20H21N7O6	MEANFMOQMXYMCT-OLZOCXBDSA-N	454.15256:433432 455.15591:0 456.15927:0		989825	1177316	1170696	1104592	1139441	1281738	926673	999879	804976	377020	31230	1107966	1089914	863575	757253	422602	556216	590751	531037	452433	812656	858440	695573	865729	957980	826016	603453	664190	312300	1126819	974445	862933	845005	743160	642094	859105	758622	653399	449225	387747	414234
5,6-Dihydroxyindole	3	99.9	148.042	148.04	C8H7NO2	SGNZYJXNUURYCH-UHFFFAOYSA-N	148.04201:2885702 149.04536:1187993 150.04872:4869226		12391437	8749105	5391784	12875820	6167596	12149045	11577638	11393016	9069648	9801421	2078843	14841611	5078972	4196576	15469234	15078941	13963553	13194996	6010154	13179554	11340347	5719272	6446097	12322062	10781504	11480109	13080229	6430954	7868584	2046796	5065356	11560010	10390314	9314494	10676444	4496372	7032522	6830105	6844968	4922882	10230005
5,6-Dihydroxyprostaglandin F1a	3	81.3	387.207	387.239	C20H36O7	SAAOVBGAFHJPIF-NYNACFBQSA-N	387.2066:322082 388.20995:91547 389.21331:22442		563726	621790	1014367	811028	936502	921831	2051420	1837277	1133902	1043342	693355	642280	754207	1000809	665729	758822	1062632	632846	791769	1002856	612502	732467	906460	691506	736972	946968	716911	751254	1009963	832784	786621	1119932	743789	817615	1135954	734936	810587	1014923	676907	939083	1274047
5a-Androstan-3b-ol	3	93.2	275.257	275.238	C19H32O	DJTOLSNIKJIDFF-LOVVWNRFSA-N	275.25674:1939320 276.26009:391358 277.26345:0	53.00296:963 57.07053:15609 57.5757:741 59.40662:895 60.93265:776 63.36198:889 71.08607:3186 89.06007:2241 104.53617:829 109.79109:844 142.48882:1017 154.06583:1027 156.71921:992 223.24777:942	2107030	1994458	2055421	1989140	4306192	4838268	11971755	12409861	8375102	3553431	1422470	1750894	1679678	4607449	1045821	1932166	4344943	1590108	1649747	3992794	1527006	1771115	4382489	930187	2047415	5113744	1654006	2386301	6039147	1784862	2414276	6113481	1573967	2582192	5761601	1706396	2337357	5785915	1812844	3773256	7579184
5-Acetylamino-6-formylamino-3-methyluracil	3	100	227.078	227.077	C8H10N4O4	RDZNZFGKEVDNPK-UHFFFAOYSA-N	227.0782:880964 228.08155:107032 229.08491:237083		995630	8300938	710104	4110226	2608768	1463032	4641256	5175658	428694	91756	13101	577527	4265809	2095250	3643035	726981	1172233	436468	586188	1016567	612747	3201623	551770	474824	439588	1922191	2294088	2475184	941852	3084881	1243904	4187522	2334433	875905	589880	2805317	2073864	3009824	1527852	1627127	661008
5a-Cholesta-8,24-dien-3-one	3	93.6	381.335	381.316	C27H42O	AUNLIRXIJAVBNM-YBXLEUBGSA-N	381.33453:237379 382.33788:61795 383.34124:0		1652148	1609012	2019315	2137470	1647652	1637509	1430598	1708679	1361325	1582769	1349869	1502684	1674602	1414342	1451756	786466	1531295	806700	1497962	1385514	1643074	1238537	1275446	1556178	1605754	1623734	883428	1499300	1640090	1857132	1301072	1386058	1681786	1547982	1409300	824239	1355775	1212511	1535883	1336318	1617963
5alpha-Androstan-3alpha,17beta-diol disulfate	3	95.3	451.162	451.147	C19H32O8S2	JHFAETDERBWUOO-KHOSGYARSA-N	451.1622:498100 452.16555:124957 453.16891:25255		600150	696292	883056	880397	1354034	1404258	2692623	2539462	1538462	1054192	763922	691035	820333	1461716	623449	920294	1240227	692668	839516	792335	587076	955463	1290715	525313	987322	1331299	677333	932082	1339684	375455	995426	1547682	522968	892068	1387072	726582	789855	1200812	394761	1141029	1615206
5-Amino-6-ribitylamino uracil	3	98.3	275.109	275.1	C9H16N4O6	XKQZIXVJVUPORE-UHFFFAOYSA-N	275.10901:298948 276.11236:138261 277.11572:0		318371	311307	461734	501809	430394	487854	495246	775566	579544	324380	14412.9	576271	519629	770512	230170	485887	295826	465092	965768	480541	356673	552522	344913	167831	349721	670923	429980	189571	274533	247879	379610	416107	218973	144129	201566	194958	182805	293107	827021	639315	829702
5-Aminoimidazole ribonucleotide	3	99.4	296.07	296.064	C8H14N3O7P	PDACUKOKVHBVHJ-XVFCMESISA-N	296.06964:615764 297.07299:93582 298.07635:731963		699596	1449381	2368364	3178316	1927115	1404292	2822758	3152894	503640	185146	2629.8	141786	253496	95466	841131	987119	807971	444500	1681247	1382699	655465	1099685	671019	494484	572504	1145642	94694	201217	26298	285024	289197	167303	121794	184703	247815	1079180	746705	891501	806970	786996	757498
5-Aminoimidazole	3	86.4	82.014	82.0411	C3H5N3	QRZMXADUXZADTF-UHFFFAOYSA-N	82.01402:1275901 83.01737:729873 84.02073:232646		5927466	5142256	5632776	5749308	8216477	5765667	7596346	7033336	4030484	3241127	5566840	4220580	4268580	5480604	3853636	6587004	4981388	3606208	7964064	3072165	1602916	7981412	8182842	5935825	6003764	5411864	4876518	6907740	5902508	4663300	5542707	6019035	6143684	6942172	8956100	5554487	5362209	3542157	7114204	6472796	7891274
5-Aminoimidazole-4-carboxamide	3	88.3	127.086	127.061	C4H6N4O	DVNYTAVYBRSTGK-UHFFFAOYSA-N	127.08631:1471886 128.08966:0 129.09302:471857		4957200	3026163	2445599	3515104	3584427	4901134	3213780	4069276	3251916	2689189	389920	5754906	4759406	3539437	4728990	4734921	5110640	5096025	2233907	3594202	5254274	4889050	5062283	3959808	2457632	3969308	3193667	3338388	3932789	4715938	3957782	2587861	5244616	3923171	877848	1520030	4290676	3159054	5879720	5514828	5320380
5b-Cholestane-3a,7a,12a,23R,25-pentol	3	95.1	453.342	453.358	C27H48O5	OXSBBBPDYVCAKC-DYGXNTOZSA-N	453.34167:28852 454.34502:0 455.34838:0		50290	61634	60761	37602	15078	47769	53963	70424	25878	496.128	496.128	11449	16071	24677	25901	11192	6600	20082	14372	14932	34162	5504	24752	21694	25092	22161	23038	5967	8274	40932	5962	5703	18655	6800	496.128	4961	5291	18244	14401	496.128	496.128
5b-Cholestane-3a,7a,12a,25-tetrol	3	92.8	435.367	435.348	C27H48O4	NTIXPPFPXLYJCT-RNUSRIHUSA-N	435.36737:130969 436.37072:584471 437.37408:149932		31392	107830	74058	63386	99770	152368	773253	647421	430101	47699	42582	59416	154345	217696	36959	94095	111605	52488	65409	91052	70291	69364	75100	76403	103033	102891	58795	40258	166796	95342	115864	128572	60042	97677	187939	63930	120347	254803	65739	169121	289301
5b-Cyprinol sulfate	3	62.4	533.266	533.314	C27H48O8S	KAOLEMQCYWHOJQ-UQACNIHJSA-N	533.26575:18860 534.2691:0 535.27246:0		15392	1035.07	18935	1035.07	1035.07	1035.07	1035.07	1035.07	1035.07	1035.07	1035.07	1035.07	1035.07	11690	1035.07	1035.07	1035.07	22004	1035.07	1035.07	1035.07	1035.07	17287	12890	1035.07	1035.07	1035.07	1035.07	1035.07	1035.07	1035.07	1035.07	1035.07	1035.07	1035.07	1035.07	1035.07	1035.07	1035.07	10351	1035.07
5b-Pregnanediol	3	94.5	289.272	289.289	C21H36	JWMFYGXQPXQEEM-UHFFFAOYSA-N	289.27225:831694 290.2756:179870 291.27896:65027	51.83958:664 53.00297:1066 55.39963:748 57.07055:13301 71.08598:4308 75.28053:698 85.10163:984 89.05991:952 99.71246:1104 117.84426:918 149.13596:889 173.7715:1140	357690	211021	455195	245308	1497934	1948826	6122406	6368569	916836	745909	105911	219847	173656	666819	106798	189737	385136	256492	209295	1366014	105544	170815	1500805	139335	331111	1331459	117198	268386	2079665	79257	305416	1426411	250474	183825	1413524	227797	245589	506592	362437	849818	3070120
5C-aglycone	3	99	273.105	273.112	C16H16O4	ALLYVKRLOHDVKI-UHFFFAOYSA-N	273.10489:222692 274.10824:0 275.1116:0		3231	3996	35560	33648	243194	180783	1163652	1191588	203793	128248	116.372	5944	3100	233510	3319	13775	210656	8491	30001	225616	10420	24584	197846	3724	43522	158651	116.372	58239	238598	12314	102386	373686	3478	157244	621040	4190	92540	332555	7388	150580	522979
5'-Carboxy-gamma-chromanol	3	92.1	305.155	305.176	C18H26O4	CNGKBUHOCIWLHJ-BBATYDOGSA-N	305.15549:38615944 306.15884:5036774 307.1622:679574		233045376	117671352	62770604	160530336	336213280	122384616	124458672	115265632	67235784	61994420	967602	105590448	60086128	42716544	91009000	42482508	49375052	105712848	60021968	121361992	62051736	60690568	128741104	70011608	59202016	24624908	113427896	41500584	14077209	65188872	123043656	94598416	59388936	48465684	96460968	94296192	62328592	37033212	82305560	40715992	34157108
5-cis-8-cis-Tetradecadienoyl-CoA	3	87	972.301	972.275	C35H58N7O17P3S	MJBZUCVXTFUVFY-MURFETPASA-N	972.30145:78902 973.3048:0 974.30816:0		19731	829.904	8299	23468	829.904	829.904	829.904	829.904	40661	41959	829.904	14076	93846	60217	17444	38388	70940	89956	98023	33351	29673	829.904	87175	32075	17178	36664	61079	39664	829.904	11523	24654	52760	20759	48097	15558	829.904	20549	83456	81808	154148	22996
5-Dehydroavenasterol	3	93.6	409.329	409.348	C29H46O	XPRWWANUPMYKMF-UUHDPGOWSA-N	409.32938:295291 410.33273:88227 411.33609:40602		490353	202224	284018	588073	795780	878197	2072869	2050666	578588	243451	15774	156493	444340	786534	443349	214220	561801	110527	102146	209973	280948	225113	591182	399570	556168	785263	685802	629931	1112751	505127	374817	1011439	533572	383004	898618	489473	307702	857960	133553	367112	287438
5-Dehydroepisterol	3	67.4	397.302	397.346	C28H44O	ZEPNVCGPJXYABB-LOIOQLKMSA-N	397.30206:71460 398.30541:20504 399.30877:0		51275	48873	14489	46665	26336	68460	99562	120274	395.154	395.154	395.154	4888	395.154	3952	8887	395.154	395.154	144381	109806	154436	103628	64494	69155	395.154	4699	4395	4717	395.154	8682	28049	28083	57413	9281	4517	4448	243642	217809	296661	5335	4210	16877
5'-Deoxyadenosine	3	96.7	252.122	252.109	C10H13N5O3	XGYIMTFOTBMPFP-KQYNXXCUSA-N	252.12207:171809 253.12542:337690 254.12878:529566		233508	327281	781487	180704	241619	375272	266569	285199	136136	149626	448.445	25748	85068	182855	289611	203103	256259	177906	278703	164070	147406	278732	133453	134093	222901	182041	19849	145161	118444	57713	116660	46632	230798	19024	68491	203897	193022	99102	117353	169574	159561
5-Diphosphoinositol pentakisphosphate	3	99.8	738.824	738.82	C6H19O27P7	UPHPWXPNZIOZJL-KXXVROSKSA-N	738.82373:148497 739.82708:324794 740.83044:229610		107483	141994	98918	76047	154569	161635	52962	147991	116224	55254	1363.95	19217	111514	139795	133111	123307	194988	181606	210333	44440	145218	74660	135068	129847	117376	41405	130303	158695	166088	133176	25235	25253	138922	65869	147852	17897	31797	162849	181523	150971	195139
5-Dodecenoic acid	3	100	199.168	199.169	C12H22O2	IJBFSOLHRKELLR-BQYQJAHWSA-N	199.16805:4050842 200.1714:538148 201.17476:0	54.01991:1716 55.05498:5165 56.15984:1967 57.07043:4846 57.93557:2139 67.05495:2342 86.16071:2009 142.5955:2085 199.16791:3957	3469451	3674191	5639191	6273783	13213357	16163211	39757340	38929348	21809272	9590519	355256	2393593	4917992	13974275	3463088	5441620	13820781	3855676	3629670	13011801	2341612	5234835	13743067	4422978	4401596	15253041	2648577	6884778	15878796	2904072	8246688	17501024	4137952	8128600	15476555	2478398	6282861	14623661	5664084	12462156	20439802
5-Formiminotetrahydrofolic acid	3	67.6	473.145	473.189	C20H24N8O6	YCWUVLPMLLBDCU-UHFFFAOYSA-N	473.14499:158616 474.14834:17364 475.1517:0		907497	1577488	719526	870859	806556	527140	799053	328526	229877	216337	5791	166062	491751	171343	305955	406292	132589	357573	255575	231992	188838	115206	240803	739074	406366	732530	1032210	462914	211688	283773	449391	163288	259550	164191	424787	696323	207768	513817	331707	175447	285955
5-Hydroxyindoleacetic acid	3	99.6	192.061	192.066	C10H9NO3	DUUGKQCEGZLZNO-UHFFFAOYSA-N	192.0611:2205218 193.06445:292691 194.06781:793687		16812716	15401466	11917268	12584253	11375094	9017315	11353482	10826876	15454909	10713534	8311722	12451808	14619435	9527467	14616968	12843099	10377573	13946387	11938198	10432060	13587602	11490384	8782722	12962758	12684056	9139030	13805367	11139967	10715898	12620869	6326812	10960580	14690523	11854468	10189389	13024141	12059392	9700240	15221912	11479708	11290689
5-Hydroxy-N-formylkynurenine	3	99.2	253.075	253.082	C11H12N2O5	LSTOUSIIVKMJBU-UHFFFAOYSA-N	253.07549:289989 254.07884:164617 255.0822:64417		11853	10416	363688	785806	1157021	1591314	1053433	337754	86440	579232	702811	88873	194835	408548	94347	749384	677802	147500	896009	566386	159436	872872	431625	201991	551273	729077	427137	531677	622889	172104	1121179	715519	508955	450026	457124	310812	1057201	414408	239429	1048138	477482
5-Hydroxypyrazinamide	3	99.7	138.027	138.031	C5H5N3O2	XENWQEOTDAQROM-UHFFFAOYSA-N	138.02681:392624 139.03016:1083008 140.03352:1837838		1498058	1114349	1106833	1864798	1881691	1842601	1638651	1513741	520395	1712708	1717115	990223	1995130	2071687	1603910	1757755	1714048	1032122	1114914	2349370	1320171	1891566	1099132	1313930	1902401	1326787	907592	929717	2125950	791204	1115050	896866	740439	2152841	1775694	826777	907048	1763754	874678	1875589	1748021
5-Methoxydimethyltryptamine	3	98.5	219.158	219.149	C13H18N2O	ZSTKHSQDNIGFLM-UHFFFAOYSA-N	219.158:328338 220.16135:26052 221.16471:51346		1291384	1104774	846169	887012	1192854	1501762	2113044	2055469	1260440	506520	18275	574306	546551	1115281	523317	491592	944478	542877	693323	542141	521570	625804	575196	455369	673586	1006212	625019	635776	955288	448950	740669	1102059	353856	350526	971336	489528	698503	756549	350195	739498	1131411
5-Methoxytryptamine	3	100	191.117	191.118	C11H14N2O	JTEJPPKMYBDEMY-UHFFFAOYSA-N	191.117:404972 192.12035:0 193.12371:69026		962054	1389049	1354482	638034	1503057	1191960	726640	701004	278279	119935	10040	1237910	745424	652978	1064752	1029428	1874475	890465	507684	607590	1548976	1413721	1620014	444804	401404	1158014	513064	539810	289491	769934	513245	599851	594703	189414	197125	244888	423907	665740	113927	44979	64839
5-Methoxytryptophan	3	99.9	233.091	233.093	C12H14N2O3	KVNPSKDDJARYKK-JTQLQIEISA-N	233.09105:160548 234.0944:0 235.09776:0		125315	169295	133047	153588	190841	288558	93052	276243	75681	22252	524.446	93791	62533	133909	27982	27455	16529	37126	44500	32519	915844	697267	792842	104543	225917	99845	19390	11420	5244	292236	54092	182438	25072	7067	10725	153536	77559	181027	37946	10914	22892
5-Methylcytidine	3	95	256.078	256.094	C10H15N3O5	ZAYHVCMSTBRABG-JXOAFFINSA-N	256.07794:80086 257.08129:0 258.08465:4068582		41143	25935	34560	34742	45070	85389	44756	84010	864.501	864.501	8645	15501	13502	19236	864.501	26882	39842	864.501	14510	15384	71229	35040	18930	17387	26720	119307	43110	864.501	20627	20434	22488	89024	16199	31720	23921	864.501	32473	45992	17602	53805	16953
5'-Methylthioadenosine	3	99	298.104	298.097	C11H15N5O3S	WUUGFSXJNOTRMR-IOSLPCCCSA-N	298.10379:518503 299.10714:96249 300.1105:0		379241	142062	458924	216207	304672	192971	366183	382684	91334	6678	580.221	60139	33563	15260	30421	6342	20064	1225666	1839894	1975391	106218	205763	248270	14125	16079	27162	29943	7532	7142	29844	25894	580.221	6423	580.221	6238	13513	15227	11301	5802	53377	15561
5-Methylthioribose	3	100	179.039	179.038	C6H12O4S	OLVVOVIFTBSBBH-KVTDHHQDSA-N	179.0392:1498254 180.04255:207330 181.04591:774576		1263648	2114097	8194176	8000364	8960016	9106575	8201542	6528105	1253378	6891543	8206587	2763482	6120508	8256718	2301887	6193325	9831097	2856068	7173576	8826984	3415468	7369102	8803953	4477436	5877652	7502964	3499442	9977587	10136374	3553420	6342178	7749746	4781582	7791432	7759456	4555988	8651171	9090626	2458195	6429881	5402305
5-Phosphoribosylamine	3	99.4	230.048	230.042	C5H12NO7P	SKCBPEVYGOQGJN-TXICZTDVSA-N	230.048:135226 231.05135:68505 232.05471:87238		492336	717781	323172	219869	268283	276411	137911	155446	248436	13903	4759	30906	10625	24426	192937	127216	26435	205884	165715	122001	262736	138253	45274	267214	82871	83514	51240	36974	13817	78139	16484	31801	27910	17362	14849	62565	37564	81054	153127	44209	102807
5'-phosphoribosyl-a-N-formylglycineamidine	3	89.2	314.051	314.075	C8H16N3O8P	PMCOGCVKOAOZQM-UHFFFAOYSA-N	314.05084:213787 315.05419:0 316.05755:102694		196441	118754	360958	451610	367005	375898	572888	587646	52879	14007	4667	22554	16174	18888	18371	130874	168216	199013	85654	186523	159629	237299	185120	73983	31187	125970	4671	25756	6970	29884	59146	28810	19878	18087	30030	74141	56919	42299	167672	70288	234875
5'-Phosphoribosyl-N-formylglycinamide	3	89.3	315.035	315.059	C8H15N2O9P	VDXLUNDMVKSKHO-XVFCMESISA-N	315.035:69555 316.03835:0 317.04171:66513		259933	138889	93074	117593	67892	27572	56036	85926	50211	33103	13797	35995	27587	27352	41551	46921	13755	55020	23145	97007	111073	50722	16325	68515	91408	70673	75195	85037	23215	48116	134509	60480	29485	37274	6100	45455	33069	31153	57479	27078	26189
6,9,12,15,18,21-Tetracosahexaenoic acid	3	99.9	357.277	357.279	C24H36O2	YHGJECVSSKXFCJ-UHFFFAOYSA-N	357.27689:226156 358.28024:51150 359.2836:0		77457	57544	99736	61630	76240	72488	48602	76223	24537	5256	393.442	393.442	5315	393.442	393.442	393.442	393.442	3934	393.442	13027	755058	814196	667166	4579	393.442	4820	393.442	393.442	393.442	393.442	393.442	393.442	393.442	393.442	393.442	393.442	393.442	393.442	393.442	393.442	393.442
6-Dehydrotestosterone glucuronide	3	99.8	463.229	463.233	C25H34O8	GCIVSXAHMONYLO-HMAFJQTKSA-N	463.22913:82320 464.23248:0 465.23584:0		224388	132823	245322	163212	347542	323565	488655	428151	185123	90551	464.569	193858	100880	116707	102419	149117	134665	184852	155567	141717	129615	160186	145520	201583	236106	204577	201543	163791	168289	97470	105447	256083	166249	140953	133531	99348	153218	169759	119223	173871	235123
6-Demethylgriseofulvin	3	100	339.064	339.063	C16H15ClO6	SYNGDIBHUPXIQA-UHFFFAOYSA-N	339.06384:519783 340.06719:38087 341.07055:38044		736221	600308	1221626	595137	789542	755037	1145615	1310076	964878	836066	319497	1017193	1226549	986711	1049693	1354935	1960818	568368	752640	1071667	730377	1198492	1923987	368648	629265	312457	280818	295711	338365	420202	756322	612275	187861	268673	294107	601557	747236	1325678	1269740	501098	525507
6-Hydroxy-5-methoxyindole glucuronide	3	99.7	340.099	340.103	C15H17NO8	NECCHCPFFUXUOB-DKBOKBLXSA-N	340.09879:39602 341.10214:216821 342.1055:0		98443	26134	92818	38624	18075	19696	87603	36166	9821	899.992	899.992	19280	899.992	12901	11476	899.992	12919	899.992	34250	14437	12253	28034	12107	30397	27819	13043	17680	30996	12026	17582	14358	10414	899.992	899.992	23537	11421	20673	12283	11171	899.992	9000
6-Hydroxydopamine	3	100	170.082	170.081	C8H11NO3	DIVDFFZHCJEHGG-UHFFFAOYSA-N	170.08241:332338 171.08576:42681 172.08912:1956415		1144628	1442812	1516110	1638780	1950416	1231358	1235349	2229479	1885197	666952	152524	403458	981367	1692142	728692	594316	748648	791143	660877	1065664	388256	854996	1395619	728972	1072962	884716	965054	1407807	1456042	576120	720732	1528882	689250	1010920	772039	791982	595834	1663918	1032836	1226445	789462
6-Keto-prostaglandin F1a	3	99.7	371.239	371.243	C20H34O6	KFGOFTHODYBSGM-ZUNNJUQCSA-N	371.23862:10264770 372.24197:2175736 373.24533:235085	50.8668:1610 63.48893:1623 72.37917:2089 103.33279:2078 119.08496:2295 133.99796:1911 139.95428:2053 147.07971:4783 180.99077:2017 231.974:1753 257.35062:2383 305.13336:1912 311.90189:1927 371.11621:16017 371.2388:109949	2666342	2966790	6050833	6308782	19218046	21974828	64725340	59639544	34036492	9598140	511091	3199954	4757723	20249056	3055792	5253364	18565944	2693894	5396748	19205544	2960523	5823420	19314430	3260170	6629300	20665858	3919798	7402148	24513574	4388590	9292320	28162644	3728501	8786337	24239658	3348181	7790295	22257242	5587502	14789112	31848764
6-Phosphogluconic acid	3	97.9	277.022	277.032	C6H13O10P	BIRSGZKFKXLSJQ-SQOUGZDYSA-N	277.0217:173057 278.02505:42745 279.02841:0		36520	1216.11	93107	49287	122535	108286	98068	216611	61486	274609	71825	115328	213965	233749	171966	139621	409684	33522	22484	87340	27272	111673	223624	60908	20353	51199	106660	148787	64704	50658	156631	120657	70435	141027	166823	133541	34009	197568	392345	270884	451695
6-Succinoaminopurine	3	98.3	234.073	234.063	C9H9N5O3	PQBHLXAMWLYHTB-UHFFFAOYSA-N	234.07257:128016 235.07592:0 236.07928:28572		211989	260626	549627	463076	604185	448922	576638	663838	118804	74364	20109	124886	100246	228383	74699	170197	262324	137842	129529	332182	186995	169658	316965	209045	263762	360550	204666	171396	396936	74007	69140	124722	122582	142620	224253	252967	131288	223570	150593	107599	201851
6-Sulfatoxymelatonin	3	98.5	327.074	327.066	C13H16N2O6S	QQEILXDLZRLTME-UHFFFAOYSA-N	327.07428:485928 328.07763:92641 329.08099:0		850965	980644	1686446	1745279	2141638	2151093	2488423	2993166	474527	482485	36278	344504	876270	1531280	458076	1089569	1476106	889176	1220025	1375712	954010	1177937	1561500	990820	1388912	1354305	908530	778149	1227787	924630	1195398	1446731	758603	1139598	1155277	819388	1165237	1339395	998466	1261879	1171003
7 alpha,26-Dihydroxy-4-cholesten-3-one	3	65.6	415.276	415.322	C27H44O3	KVJVJJWIEXCECB-JZGXDVPNSA-N	415.27591:52848 416.27926:0 417.28262:0		114815	113529	118566	107113	143171	86767	141138	63708	81793	421.584	421.584	39590	22907	31903	29554	57696	28069	61082	108297	45203	91603	113045	90570	57578	88185	120116	107514	67613	47934	144786	94862	66094	47744	76034	55667	101643	105154	51322	69615	32446	33876
7 alpha-Hydroxy-3-oxo-4-cholestenoate	3	71.3	429.26	429.301	C27H42O4	SATGKQGFUDXGAX-MYWFJNCASA-N	429.25986:181566 430.26321:55560 431.26657:29746		965529	966319	1214243	1065693	1131040	1097178	1077162	1104534	958488	1018279	1094013	896919	1180815	1144399	1081624	1134695	1130630	1037766	1075318	1118527	457611	1122467	1056424	1044304	1149930	1058214	1029922	1073174	1121051	974238	1140407	1081936	966441	1007673	1023359	1164265	1137316	1118689	942628	960394	999405
7,11-Dioxolanost-8-en-3-yl acetate	3	74.6	499.34	499.378	C32H50O4	MMVITYGCRCBTDU-UHFFFAOYSA-N	499.33994:47258 500.34329:0 501.34665:76130		142808	199841	148277	236314	146813	136893	71413	127985	84025	72780	207663	244512	234760	188981	180077	177618	107277	175119	99852	89436	241063	123173	87789	114768	204707	187728	171867	132567	79319	123959	210454	68664	171012	68572	175340	189939	107386	38707	231980	81120	137306
7,8-Dihydropteroic acid	3	94.4	315.103	315.12	C14H14N6O3	WBFYVDCHGVNRBH-UHFFFAOYSA-N	315.10306:47374 316.10641:0 317.10977:104258		37762	37925	77485	978.057	29024	62632	32388	31999	20770	12438	978.057	46046	15587	17548	16272	978.057	22526	35955	14140	978.057	18960	978.057	19274	23870	25656	15253	21196	978.057	978.057	978.057	978.057	25161	23110	978.057	978.057	978.057	38729	24726	21909	52742	47391
7a,12a-Dihydroxy-3-oxo-4-cholenoic acid	3	100	405.263	405.264	C24H36O5	ZZUMXQCSMJCDDC-DFQOQHGMSA-N	405.2626:132884 406.26595:22301 407.26931:58978		720111	613029	880132	751524	757210	876022	441891	637032	633806	710339	611352	641081	655009	495797	760216	762845	633453	674700	776382	458631	402945	649687	697108	575560	624291	591318	511505	666685	768580	749171	606038	332699	419791	729607	726817	819915	466240	754641	830957	382757	616275
7b-Hydroxy-3-oxo-5b-cholanoic acid	3	81	403.316	403.284	C25H38O4	UZRRNRRCPZZPNY-ZECRIGHZSA-N	403.3168:392721 404.32015:107075 405.32351:44685	51.5718:945 61.27508:1045 63.73401:902 66.12196:979 93.30964:991 101.33755:909 135.77043:1222 174.30952:1021 210.73915:1036 239.42612:1133 376.62839:1051 403.3168:15971	2052026	2738464	2733766	4097202	3850864	3065392	2653018	2680485	2582776	2655358	2565566	2260370	2435132	2629800	2504644	2945719	3080156	2390227	2678674	2700534	3403153	3228170	2675776	2733338	2831866	2863449	2869533	2709068	2868490	2562310	2932365	2543496	2448610	2651751	2640188	2850401	2865621	2260082	2639723	3244044	2476604
7'-Carboxy-alpha-tocotrienol	3	95.6	347.207	347.222	C21H30O4	UZOSSXSASNQFOI-FAKWYAOSSA-N	347.20673:330289 348.21008:34978 349.21344:68522		35759	52246	106487	149226	301728	434443	1069613	1135454	205225	9029	10440	8444	12146	224701	14303	5587	120705	19506	41891	181194	6081	33038	178631	17664	33938	215119	12288	61738	277693	20914	37132	213119	5455	57691	163900	7736	35552	193141	24516	104399	291024
7'-Carboxy-gamma-tocotrienol	3	99.7	333.202	333.206	C20H28O4	NECINJBBPZOJSN-QARGNGGGSA-N	333.20206:278566 334.20541:57327 335.20877:24412		163212	118281	321780	170087	653544	775134	1509218	1416717	460250	334870	15482	127123	264674	679909	71792	176314	568328	87757	149787	267554	66194	228648	597070	77465	307008	792204	151703	294933	727616	211629	428532	831410	164794	384490	573549	131560	234175	750742	126502	479380	894727
7-Hydroxy-6-methyl-8-ribityl lumazine	3	99.5	327.09	327.095	C12H16N4O7	COXMGTTXHPRZBO-BBVRLYRLSA-N	327.08972:617483 328.09307:0 329.09643:0		1246001	1058543	1939488	1886770	2093513	1863683	1966133	1646283	766533	399359	68811	2302254	1235823	2770571	1920664	1437239	2363309	1264985	753947	1265669	1764476	812554	1657290	1007566	1498622	1509968	1080315	757321	2639281	1165261	1423797	1660851	1187075	771267	1383853	1293265	1348174	1323938	266164	662865	846901
7-Hydroxymethyl-12-methylbenz[a]anthracene sulfate	3	95.5	353.069	353.084	C20H16O4S	WYUDBEMLROEPHR-UHFFFAOYSA-N	353.06903:426704 354.07238:0 355.07574:0		766261	723360	392771	715154	1375060	1043134	915366	1228139	642777	369478	14099	290812	612014	812653	944478	1017678	1156497	631456	531288	437227	410106	975169	736036	755945	822029	797323	978376	948223	1070042	784095	766239	858576	659327	700739	323390	618898	731060	795427	89571	277111	187386
7-Methyladenine	3	65.1	148.109	148.063	C6H7N5	HCGHYQLFMPXSDU-UHFFFAOYSA-N	148.10922:587879 149.11257:234285 150.11593:9109962		2098310	2165478	2710084	3383552	3211546	2767535	2201136	1538341	1770051	507921	19185	3106702	3163582	2245140	2713102	3256168	3044303	1448784	872515	991096	2055203	889945	964766	1149788	1488272	1495454	977805	1714087	1866774	1918666	1661697	1967124	2258655	2365157	2229666	2837768	3531122	1765947	1882375	1080995	1350941
7-Methyluric acid	3	98.4	181.028	181.037	C6H6N4O3	YHNNPKUFPWLTOP-UHFFFAOYSA-N	181.02776:835197 182.03111:0 183.03447:876787		430884	637574	1948559	2780534	2710876	2341244	1508479	1561184	474375	2495584	2665215	1185846	3226386	2141744	598462	1881035	1947226	1432988	2198347	2299636	774283	3654608	2866667	1458321	1470779	1698352	1203674	3158666	2197990	2066947	2959191	2789746	1703496	1891736	2707881	1290534	1546108	1436338	2424531	2127835	1492110
8,11,14,17-Eicosatetraenoic acid	3	94.6	305.231	305.248	C20H32O2	HQPCSDADVLFHHO-GFRMADBLSA-N	305.2308:743098 306.23415:117277 307.23751:40908		193581	245912	611059	574733	1641960	1745665	4053931	4224521	2356689	1024325	152720	216118	556936	1767712	272639	384078	1465863	376081	321985	1513614	50653	530990	1611797	219317	689951	1753636	185499	751617	1901588	515069	742921	2302161	289100	883033	1825862	217039	629088	2080555	582659	1441355	2474515
8,11,14-Eicosatrienoic acid	3	94.5	307.246	307.263	C20H34O2	HOBAELRKJCKHQD-QNEBEIHSSA-N	307.24643:129843 308.24978:0 309.25314:17026		206078	109104	292265	173438	314658	401734	645054	641729	265312	103005	17326	98776	87486	249866	80697	58664	66465	33487	63979	108054	62829	161440	330798	87704	121185	255973	159484	164610	387926	132891	193194	374358	74297	201675	180168	158422	129923	105036	118146	207925	372504
8,15-DiHETE	3	94.5	337.221	337.237	C20H32O4	NNPWRKSGORGTIM-RCDCWWQHSA-N	337.22052:702670 338.22387:130093 339.22723:0		2046350	2066420	2356692	2238573	2701697	3008922	4335611	3797048	2426457	1062328	13736	1452029	1689211	1923462	1382330	1650509	1616962	1800916	1518306	2010696	1626233	1609430	1963954	1824795	1784918	2223166	1755339	1791565	2384530	1807523	1783766	2243003	1446948	1444963	2047508	1544760	1623666	1905048	1710800	1787376	2433212
8-Hydroxy-7-methylguanine	3	97.9	182.057	182.067	C6H7N5O2	VHPXSVXJBWZORQ-UHFFFAOYSA-N	182.05713:1927581 183.06048:976531 184.06384:2631386		230277	223875	156840	123114	229445	291894	270867	439830	66904	678010	9283	863.754	92842	246959	414369	1078324	414682	74082	73218	110919	206098	56309	190418	405198	81086	91061	157588	58056	266779	287340	424237	713500	589480	375250	115849	61574	70192	92032	60155	285388	174735
8-Hydroxyadenine	3	65.5	149.996	150.042	C5H5N5O	RGKBRPAAQSHTED-UHFFFAOYSA-N	149.99612:435460 150.99947:500701 152.00283:55230		14062442	9902087	43475	2117847	32371	962267	29324	485808	5080562	1316838	438834	5798830	31027	530983	3596857	1835640	427581	31094	31985	26207	31636	700547	641204	2369174	956982	25760	19981	1001506	51527	2067872	60414	735301	2165320	747547	346962	1064909	663163	315636	899143	366836	37264
8-Hydroxyguanosine	3	99.8	298.076	298.079	C10H13N5O6	FPGSEBKFEJEOSA-UMMCILCDSA-N	298.07599:286981 299.07934:42785 300.0827:151561		775609	807196	185312	181844	1542042	1307920	1116692	745198	461450	75616	7561.56	282031	672180	250592	482637	462542	596553	483177	321426	362293	377045	535407	238386	414819	334182	327100	173314	404646	383194	385878	430515	336198	304455	339884	316532	400001	603540	412778	209494	228475	256069
8-Methylnonenoate	3	100	171.137	171.138	C10H18O2	OCALSPDXYQHUHA-FNORWQNLSA-N	171.13701:6087668 172.14036:744337 173.14372:0	55.05489:8481 57.07049:14378 60.95821:3289 66.11243:2213 72.04492:13718 90.01305:2790 100.98069:2707 127.40645:2641 136.62321:3088 143.27399:2919 171.13693:3465	5893375	10024989	12367905	12255374	41206404	48265416	67939152	32009538	26758978	9367576	1736749	9570459	10134382	11151221	9325185	10606754	16602779	6514670	10353456	15541321	11573196	11057569	17385016	9481202	11441052	14685786	10185830	23471828	20300672	10327456	12851883	24773056	11121324	10545406	19639892	11746088	15732920	37025200	6324438	8830974	21092840
8-Oxo-dGMP	3	100	364.067	364.065	C10H14N5O8P	AQIVLFLYHYFRKU-DSDZBIDZSA-N	364.06668:116714 365.07003:0 366.07339:0		490327	581253	251743	436904	234867	231258	334665	152264	214001	577710	1146.93	492414	215652	149515	87976	158973	152656	301942	44978	193822	140417	293604	281816	337582	125371	143908	266061	139128	162820	270449	536955	316838	631392	342144	339544	219529	103997	182933	217510	255970	142651
9,12,13-TriHOME	3	99.5	329.228	329.233	C18H34O5	MDIUMSLCYIJBQC-MVFSOIOZSA-N	329.22849:88251 330.23184:0 331.2352:0		112841	174579	153262	218941	165227	236952	260064	208881	166837	59685	2335.08	92558	95635	109290	196547	111802	195968	46543	84691	104360	34935	38559	53158	43660	128850	123951	194204	195015	160690	50917	86070	110774	23351	48788	68657	277920	267094	252665	237358	314643	355203
9,12-Hexadecadienoylcarnitine	3	82.3	396.28	396.311	C23H41NO4	AHZCIODFJPNPKS-XBDLETADSA-N	396.2796:53518 397.28295:25637 398.28631:0		30924	86324	57601	84168	27505	87688	233050	35791	44667	78417	83182	55585	55247	55685	58450	52945	70873	59769	18575	64193	22366	39390	53204	51585	69871	81517	49677	60440	164343	80111	86656	65681	61754	66690	143146	41678	40477	126135	78745	73983	83545
9'-Carboxy-alpha-tocotrienol	3	99.1	387.246	387.253	C24H34O4	MEZYOZBFEXYIKB-ASKDMKCJSA-N	387.24628:128855 388.24963:32113 389.25299:33613		122253	70996	166897	180752	461289	476159	866263	941739	461265	196666	34147	81934	123741	477133	165156	147324	472517	84556	88935	408844	194825	236235	414857	68146	87013	268173	145064	148548	437284	138398	299491	388580	150786	441152	259048	117483	319277	374861	106173	314210	523259
9'-Carboxy-gamma-chromanol	3	99.7	377.265	377.269	C23H36O4	ODQOKHVJIYTOQE-VBURHUQHSA-N	377.26486:158658 378.26821:33605 379.27157:36015		631626	718478	1181848	829706	1295776	1185510	1016474	1408474	112765	829845	500444	431745	1010491	995224	444650	821994	530035	428604	604601	857213	468528	802210	758199	763187	910594	1039575	502007	480228	726793	464422	934265	1263947	542051	1063789	794568	945009	571802	1055199	255428	1072881	753104
9'-Carboxy-gamma-tocotrienol	3	99.5	371.218	371.223	C23H32O4	QSRURDPJEKTSFH-ODPFLYRHSA-N	371.2179:334134 372.22125:97585 373.22461:0		114691	52506	347037	248810	992230	874371	1793375	1918371	940566	640772	36041	121477	54460	879492	70729	154415	664829	50617	105483	1029075	30641	77616	623350	22694	221957	1141977	36381	299410	888653	59380	411190	1368054	49171	505139	868276	64461	209412	1496598	156524	640415	1249111
Acetamidopropanal	3	99.6	114.06	114.056	C5H9NO2	ARJPPNFIEQKVBB-UHFFFAOYSA-N	114.06048:2834175 115.06383:7144274 116.06719:1531749		6424374	6286605	8546311	8406441	8639275	8654984	7805102	7566824	11983122	4897642	4517558	5246148	13542858	13632271	13842392	17108066	17011112	6820422	9020816	4268096	5603858	12295564	12221631	2158799	2979198	5717716	2166400	4372452	4188953	5785360	7318521	4644214	1673824	3255707	3007086	4222190	4495085	4824690	3309520	4774430	7601476
Acetaminophen glucuronide	3	96.4	328.089	328.103	C14H17NO8	IPROLSVTVHAQLE-BYNIDDHOSA-N	328.08914:193171 329.09249:0 330.09585:6229730		28700	72183	51540	31256	126422	95068	118648	41091	32601	80907	678.086	31665	46437	169924	99527	45305	35911	345042	601861	305227	28754	189578	334582	22754	36626	33234	15249	148992	68069	17711	76466	23711	55088	678.086	678.086	26074	122096	84250	46601	114403	122784
Acetylcysteine	3	99.1	162.03	162.023	C5H9NO3S	PWKSKIMOESPYIA-BYPYZUCNSA-N	162.02965:2566387 163.033:3404317 164.03636:480232		183569	3223100	12038268	13434950	14297435	15497627	13509046	13466064	4588683	14349725	7301354	5753511	13440736	14457478	2887508	12734979	11997469	7989700	15231800	16174307	6998628	12700102	13316029	7912100	12923400	13371083	7668580	10465127	10577533	7973472	12102254	12665409	6619186	10514659	9835863	7597556	10415256	8858196	8123902	12608076	10557365
Acetylglycine	3	100	116.036	116.035	C4H7NO3	OKJIRPAQVSHGFK-UHFFFAOYSA-N	116.03614:4606358 117.03949:163944 118.04285:331879	56.96548:106528 57.86498:2721 59.0718:3503 59.99104:7883 66.40644:3594 71.95225:4019 89.25674:3115 105.22015:3519	4923984	12669272	10252140	9862792	24725762	12289205	13547889	11000434	9449436	10534114	9697724	9883401	13561833	7581662	7073042	9792781	9537592	9829535	17927060	18642312	7712160	12195139	17035382	8761952	15397763	16910308	8420250	11391488	9938611	9877188	8296534	7715740	10410151	24397370	14081701	13718045	11729696	12093634	11474141	12027693	14351274
Adenosine phosphosulfate	3	98.7	428.019	428.027	C10H14N5O10PS	IRLPACMLTUPBCL-KQYNXXCUSA-N	428.01904:76578 429.02239:0 430.02575:0		42629	610.794	58147	55015	25884	28791	39532	59681	21977	610.794	610.794	18881	610.794	27089	19380	18199	29134	64564	19650	35103	15143	50975	27273	20281	21334	31367	26115	29355	53535	39816	37852	51777	52735	25454	68774	18619	46531	28069	34153	14554	20814
Adenylylselenate	3	67.9	473.913	473.957	C10H14N5O10PSe	XCADVMZZFPIERR-KQYNXXCUSA-N	473.91309:31668 474.91644:0 475.9198:0		29662	17009	19068	70923	10813	25847	7496	31078	7279	16667	24968	14504	16971	6476	22107	28151	30131	25212	25194	25563	9164	25479	54188	16395	9310	18586	14926	8335	14324	23807	21139	19162	31761	16724	43961	23322	28198	14309	6772	647.596	26030
Adipate semialdehyde	3	99.7	129.052	129.056	C6H10O3	PNPPVRALIYXJBW-UHFFFAOYSA-N	129.05196:2695276 130.05531:4002831 131.05867:1719620		11356013	10840210	11901767	12090491	10976638	11228544	10804760	10813440	7047840	3647865	854318	7958683	7557343	7791434	7184646	7448183	7562320	8987603	9952760	8293925	8479038	8714696	7875292	7706258	8827846	7219508	7548948	7410097	6909108	8876522	6736489	7189094	5300463	4996652	5309174	7089146	6794322	6306544	6961876	6575185	6148146
ADP	3	95.6	426.037	426.022	C10H15N5O10P2	XTWYTFMLZFPYCI-KQYNXXCUSA-N	426.03705:40607 427.0404:0 428.04376:0		21814	33118	18468	35050	21092	19636	13577	29787	24255	43934	959.442	18897	20485	25728	959.442	15877	12250	17255	11670	9594	26271	28287	20865	77030	53897	11861	64184	30175	12813	32598	90042	30256	62090	22870	54740	34249	959.442	16236	9733	22864	35050
Adrenic acid	3	94.3	333.262	333.279	C22H36O2	TWSWSIQAPQLDBP-CGRWFSSPSA-N	333.26175:3421203 334.2651:864687 335.26846:0	51.61346:1552 52.99363:1598 53.00288:3062 53.71767:1427 55.05272:2376 55.05487:12764 57.07055:74331 67.05476:8641 69.07047:2670 71.08604:25268 73.02885:8791 73.24436:1954 76.05636:1600 77.11944:2700 81.07024:10289 83.08601:4808 85.10152:10995 88.7521:1799 89.05972:2112 95.08565:12526 109.1013:3265 138.48442:1801 142.04155:1775 224.35269:2094 227.19962:121722	793771	696198	1984470	1678427	7373090	8643861	26268752	22163152	13130568	5471432	443817	986536	1372811	8982840	513587	1643698	8196549	637340	1373586	7188988	421421	1850728	8086330	536382	1826979	8404986	849798	2566678	11202379	1052625	3102182	11084546	1014710	3258798	11165412	695981	2582532	10688370	1897630	6606594	14715168
Aerobactin	3	69.5	563.178	563.221	C22H36N4O13	KDHHWXGBNUCREU-HOTGVXAUSA-N	563.17792:243020 564.18127:46784 565.18463:0		494.076	494.076	80001	116713	372174	376364	1207148	1276345	328105	160731	494.076	35567	111173	326802	5521	71051	499980	11095	63551	210895	5026	54997	381982	494.076	9680	161580	46133	163662	613982	37422	268967	589098	20178	119210	547764	37620	136008	407893	28556	183003	737273
Alanylarginine	3	97.3	244.153	244.141	C9H19N5O3	SITWEMZOJNKJCH-WDSKDSINSA-N	244.15324:634433 245.15659:396631 246.15995:0		1204094	873816	506866	613649	1912253	925515	1751220	1847452	110829	264310	964.434	227250	437786	530207	207772	248433	929446	110905	300241	704419	62877	219068	335944	221594	390430	649513	475320	400540	881086	688270	841011	1126437	346389	328005	929856	141807	410758	632150	99343	345118	1191957
Alanylasparagine	3	85.4	202.055	202.083	C7H13N3O4	CCUAQNUWXLYFRA-IMJSIDKUSA-N	202.05518:758521 203.05853:80309 204.06189:132382		735672	464083	3793367	2243175	2750516	2165460	2471358	1054493	1097290	1757741	1446521	498236	1110176	2286597	549720	1316590	898797	930709	1669295	1738391	1832362	2896869	2668414	847801	2356439	1214550	726867	1497417	1738538	822802	2082984	2416954	1070168	1843574	2471476	1031059	3055529	2449347	1089224	1092554	2606907
Alanylcysteine	3	98	191.039	191.05	C6H12N2O3S	JQDFGZKKXBEANU-IMJSIDKUSA-N	191.03949:2577342 192.04284:1723683 193.0462:0		4322246	3667448	11678765	8349962	17567464	8049066	7080464	10469453	4706094	6888720	3114566	3536515	4857084	5188777	3293370	4236520	3140461	5021606	5486270	12391605	9424325	4592264	5063546	4875678	6337719	6239144	3179237	4346599	5333174	3506670	5960201	3338248	3434760	7214027	2855674	5491683	6377214	6702552	3843113	3505010	3185773
Alanyl-Histidine	3	100	227.113	227.114	C9H14N4O3	XZWXFWBHYRFLEF-UHFFFAOYSA-N	227.11295:3231284 228.1163:0 229.11966:2133088		4112628	4793570	2411600	7274637	7633426	4951202	5307576	8253086	12897994	9668110	137262	12224126	14648761	13330075	13988709	18861188	15325492	5592638	9248193	8342619	11196802	12761475	13820349	1802308	1899803	5537654	1508096	2397097	1748115	3418353	7123149	7462266	1059766	918894	1189113	6035024	6959272	6076262	8233672	7310835	7716994
Alanylproline	3	98.7	185.101	185.093	C8H14N2O3	WPWUFUBLGADILS-WDSKDSINSA-N	185.10115:3168758 186.1045:34027916 187.10786:4460296		13262862	13601235	13712061	13418520	11785638	10528655	9567299	10271242	6119691	12148495	11293	6088260	16576798	13550057	15060359	16592296	11965360	6972041	13402182	11277474	8467886	15087670	12041528	12673212	11332667	10267795	13726807	14605270	11507858	13090971	12823441	10859838	14511129	14667433	12331384	12458750	15274492	6373888	15387939	15309635	12092498
Aldosterone 18-glucuronide	3	95.9	535.204	535.219	C27H36O11	OMRIQCUHVVBJKI-GYUQYEOYSA-N	535.20404:78560 536.20739:35702 537.21075:0		76926	56115	54466	142868	189964	81522	127095	200773	459.484	459.484	459.484	459.484	459.484	459.484	459.484	459.484	459.484	459.484	5002	459.484	4702	5834	459.484	5609	16677	5936	5997	459.484	459.484	459.484	459.484	459.484	459.484	459.484	459.484	73426	138368	66618	7264	24030	10125
Aldrin	3	63.7	362.836	362.883	C12H8Cl6	QBYJBZPUGVGKQQ-SJJAEHHWSA-N	362.83554:121425 363.83889:0 364.84225:135549	54.83421:3480 54.93275:4130 56.85229:3740 59.52169:3402 61.4746:3457 70.01393:3530 87.88087:3802 88.0218:4768 90.97691:382766 100.64357:3651 112.18426:3931 136.91679:4310 158.96365:57817 226.95094:28373 327.30872:4490	145211	129738	286582	232040	205440	237420	117272	239720	345784	262986	6568.53	245804	175639	334320	363060	305456	348481	217535	266934	220419	253034	188439	244119	114251	229560	235077	185195	233569	115386	118525	155070	133644	177247	65685	207252	210593	95135	101583	322681	303157	232901
Allantoic acid	3	99.8	175.044	175.047	C4H8N4O4	NUCLJNSWZCHRKL-UHFFFAOYSA-N	175.0444:1083218 176.04775:125974 177.05111:3894302		371278	1400847	4543444	5487545	6804769	6175964	5917694	6901985	1155122	4743906	5347107	1256305	5271919	5909163	1526719	4865632	6217834	1219928	4980133	5243138	2760795	4150457	6257926	2549652	4702222	6070761	2766858	6112638	3184547	2988402	5541497	6090312	3339093	5415303	6055804	2390221	5704868	5404086	2705798	5739620	6203826
All-trans-13,14-dihydroretinol	3	99.5	289.248	289.253	C20H32O	OVBOQVAIYMSUDT-HRYGCDPOSA-N	289.24756:215240 290.25091:54393 291.25427:0		957415	863169	378142	310207	261462	241279	196772	246926	383658	280056	35447	150999	41143	45567	487220	305307	112663	80394	128715	144180	236623	226133	74899	119376	73127	21923	87863	48592	41328	566217	455713	353734	169966	174722	148687	1014800	792735	746728	229817	32457	118911
all-trans-18-Hydroxyretinoic acid	3	99.7	317.207	317.211	C20H28O3	XSJOIRFEYHJNAW-FCKHSPHMSA-N	317.20721:349187 318.21056:112866 319.21392:38263	51.56289:836 161.73027:1122 167.15765:901 174.51527:878 240.90079:863 263.55142:899 284.69971:1061 317.20901:3679	1552731	1767312	2338820	2108347	2102505	2365688	2760886	2745236	2105768	1980626	1814006	1440996	1938578	2070044	1648173	1759077	1859711	1719953	1801765	2087416	774609	2035466	2315938	1768817	1636503	2023193	1913800	1953708	2135451	1714982	2108658	2373220	1938340	2039668	2391590	2017692	2145740	2338952	1972117	1891816	2238848
All-trans-heptaprenyl diphosphate	3	65.5	655.343	655.389	C35H60O7P2	LSJLEXWXRKTZAJ-YUIIPXGZSA-N	655.34271:237096 656.34606:117034 657.34942:0		598547	566103	705218	687043	625100	612300	601431	613185	194257	6182	590.743	267203	340845	344306	5907	21999	7447	175050	151265	151877	758538	848626	738970	431527	681217	671919	284867	273929	261716	179013	152428	231069	213356	235607	223177	590.743	590.743	590.743	89904	36133	98042
Allyl isothiocyanate	3	79.2	99.9874	100.022	C4H5NS	ZOJBYZNEUISWFT-UHFFFAOYSA-N	99.98738:573623 100.99073:0 101.99409:11922595		831309	1015144	1285443	943800	1867596	1259117	1155000	1139360	902749	2235393	1704495	1969944	1870974	1154073	1448233	1391515	1241345	1353657	896106	1016968	1226123	1161302	41184	1234147	1095259	767747	1539817	810612	1137914	1338096	2105594	1073871	1261730	1173610	1658454	1416471	1173288	832557	1131434	707745	823373
Allysine	3	100	146.081	146.081	C6H11NO3	GFXYTQPNNXGICT-UHFFFAOYSA-N	146.0806:4149539 147.08395:2475064 148.08731:1217685		10565791	10802756	12162605	12582986	10879136	13391425	9905029	10492494	4792220	1147604	135500	1761570	3965386	4019923	8086792	7669207	7222526	5726230	5555245	4224450	6109375	6186162	4730656	9740582	10281304	9541449	4134905	6199010	5536953	13355538	13756895	12435799	6373376	6590828	5600298	7513866	7443275	5176409	5174312	5181728	3964827
Alpha-Carotene	3	61.5	537.396	537.446	C40H56	ANVAOWXLWRTKGA-JLTXGRSLSA-N	537.39618:140685 538.39953:180863 539.40289:31851		117377	188627	56687	149327	92940	303694	918175	849163	449464	144397	63416	87390	23825	127041	83737	61687	101342	139943	67010	109338	100094	93331	92981	90971	71886	205465	54125	97672	173290	82242	81206	240096	53636	138390	291010	38044	65591	84074	50990	91530	158646
alpha-CEHC glucuronide	3	75.2	455.153	455.191	C22H30O10	MWDYOFPRWKTECC-XOIOWARXSA-N	455.15347:141005 456.15682:53613 457.16018:0		6872	416.441	38953	5813	125658	100080	668441	471576	494507	23663	5505	15104	6158	266086	5671	23459	114760	416.441	11321	106304	5403	6340	97553	416.441	416.441	8860	4164	38859	123830	37872	44981	180978	10195	68141	191717	6038	15457	160630	27244	104490	297542
Alpha-CEHC	3	100	279.158	279.159	C16H22O4	AXODOWFEFKOVSH-UHFFFAOYSA-N	279.15808:650127 280.16143:124874 281.16479:102777	54.06232:700 57.07062:5687 59.03491:746 60.6347:757 65.0393:3900 68.7039:816 69.54774:808 78.99844:679 89.78172:879 93.03402:1930 121.02829:8984 121.03942:2373 143.42776:981 149.02293:30194 193.92531:802 236.19513:882	4467714	4208962	4664956	3626046	3623409	3845565	3599926	3734264	2221024	3506666	3680782	3982994	3682794	3635418	3757852	3756610	3452604	3857665	3869006	3645155	4061322	3886194	3881530	3729433	3391838	3425588	3742540	3690818	3526096	3658596	4247473	3569040	3931758	3916127	3366249	3860710	3525112	3491815	4068578	3748358	3188004
Alpha-Ketooctanoic acid	3	99.7	157.083	157.087	C8H14O3	GPPUPQFYDYLTIY-UHFFFAOYSA-N	157.08299:1279990 158.08634:1653612 159.0897:46418		6834107	1766077	9109149	2833963	7603008	9313142	5105311	10895499	5379616	2683736	160968	5747483	2700982	1828894	5204221	6203882	1599235	4827174	4396000	5614056	2228370	4652222	2034696	4472554	3017593	1704981	5296556	1411752	3601685	4500932	1702824	5364583	6875822	7212301	1958704	2054568	2082487	6340430	1663678	1031045	3347582
Alpha-Lactose	3	100	343.122	343.123	C12H22O11	GUBGYTABKSRVRQ-XLOQQCSPSA-N	343.12198:279390 344.12533:31740 345.12869:0		1042.18	1042.18	82694	19003	28939	43804	1042.18	1042.18	58812	28673	12111	36956	20891	1042.18	31866	47877	12714	56219	26325	44788	40984	31310	13516	51717	20964	13397	29550	24991	15088	41243	12636	13247	46129	13529	26856	77074	33339	1042.18	61864	1042.18	19215
Alpha-linolenyl carnitine	3	72	408.307	408.347	C25H45NO3	HGONUWXWPCQLTC-QNEBEIHSSA-N	408.30667:74371 409.31002:30791 410.31338:0	54.40548:824 55.68233:890 57.07056:11516 59.04967:909 64.44503:932 71.08606:8787 79.23126:916 85.10146:4273 89.06007:14425 96.44256:1043 107.07028:1584 131.75327:1286 133.08534:2763 138.32346:1111 150.4953:1065 195.12254:2203 206.41327:1116 391.3425:5665	167494	352175	462820	551423	458851	522685	494348	579177	293680	283452	325503	162262	293392	456187	211358	278707	450623	298429	458397	493069	387178	427304	411179	189369	400122	379431	279236	440596	452542	256580	349338	506103	257275	372708	380986	354338	470702	446506	350606	433235	448979
Alpha-Tetrasaccharide	3	86.7	690.273	690.246	C26H45NO20	DLJLMAWPOOWMRF-BFJQYDNNSA-N	690.27295:18982 691.2763:0 692.27966:0		51767	57102	72525	65560	67750	35147	53479	77136	59081	34868	34865	35622	43032	71366	40559	67647	34420	59798	33265	51575	41822	67144	65743	25272	50898	51886	46652	72796	58364	53706	22046	30858	58997	38745	66162	34581	61269	68159	37010	57934	48440
Aminomalonic acid	3	99.4	120.023	120.029	C3H5NO4	JINBYESILADKFW-UHFFFAOYSA-N	120.02345:1395043 121.0268:365809 122.03016:36689		3322528	5535640	3407274	6488727	5161714	4780030	2726464	2736383	5800735	2949186	2391486	3373853	4015006	2711042	2177642	3021470	2869834	4012838	3964561	2858062	2203232	4105497	2794290	2359156	4547248	5039234	5214452	5955722	2180334	3475923	2233390	4109616	3062360	4892502	3703431	3648668	2749105	3825356	3028150	4046093	4449346
Aminooxyacetic acid_BMDB0063705_ms_ms_253376	3	99.3	92.0401	92.0342	C2H5NO3	NQRKYASMKDDGHT-UHFFFAOYSA-N	92.04011:55902 93.04346:45770 94.04682:9072081		116229	57572	48572	1283.13	87372	100550	88478	74428	38550	49247	45650	39134	28684	20845	45336	41582	16910	124532	64206	15762	55770	28159	74725	27213	52468	92875	61499	34575	20941	35659	60345	20165	36205	16231	53967	74368	58936	52798	69885	16971	38066
Aminoparathion	3	99.7	262.062	262.066	C10H16NO3PS	XIZOTXGJXSTQDI-UHFFFAOYSA-N	262.06226:3443825 263.06561:246706 264.06897:230672		8538552	10212482	12887200	14708318	12227661	12138159	11578760	5467956	9275882	12705607	792421	11222106	15225463	12732010	13826759	15625546	14447863	8682567	10111266	11290280	12611874	15078060	12339443	10957544	11829011	11935045	14713199	17279398	5844512	14081391	15128265	14130441	14060753	14652958	13911151	16078291	14774572	14201737	7681052	8057136	8170518
Aminopropylcadaverine	3	97.2	160.169	160.181	C8H21N3	QZBYOYPROVGOGE-UHFFFAOYSA-N	160.16893:287431 161.17228:49129 162.17564:0		2092019	1884624	2074479	2007598	1208995	1800876	1546940	1864146	1314469	640480	900.941	1781716	1598514	1250203	595085	515060	538924	1542825	1126454	679205	1506260	1404332	610436	1363044	564122	838328	1596574	990166	375216	1257270	419275	985126	637565	419004	305904	612403	596099	778813	571504	1208704	911212
Aminopterin	3	65.3	439.102	439.148	C19H20N8O5	TVZGACDUOSZQKY-UHFFFAOYSA-N	439.10226:46527 440.10561:0 441.10897:0		63376	63973	116008	84999	112451	142554	182808	156703	79646	58989	132282	60174	97167	61630	56558	82672	61634	85923	76479	138314	51483	88415	127492	72082	63954	68879	98229	63041	87461	42344	87144	145622	71615	100222	69565	75430	112702	164436	29904	127252	113870
Anabasine	3	98.3	163.132	163.123	C10H14N2	MTXSIJUGVMTTMU-UHFFFAOYSA-N	163.13219:301848 164.13554:26095 165.1389:0		1013303	2571530	1942163	1969282	1783882	2043001	1828362	2266574	232373	1020647	223621	444557	1951167	803591	1301140	1116265	749563	788774	401199	560517	280254	447863	368988	666797	846127	1031536	1972882	471977	1010256	768185	501936	1670186	580338	1415695	833153	826223	1442656	849639	821896	1701898	815995
Anandamide	3	94.4	348.273	348.29	C22H37NO2	LGEQQWMQCRIYKG-DOFZRALJSA-N	348.27267:44122 349.27602:0 350.27938:0		74364	92331	63624	59072	97944	169320	91221	128903	34331	18493	28658	80601	38160	117561	43625	106745	79663	59615	78575	103805	95801	56039	24790	84466	114366	108631	96515	99443	121920	35894	116840	72528	73968	103986	71111	88369	53797	70668	35578	31509	43536
Angiotensin III	3	85.6	929.528	929.5	C46H66N12O9	QMMRCKSBBNJCMR-KMZPNFOHSA-N	929.5282:71607 930.53155:0 931.53491:0		55999	30866	46603	20121	23005	40329	17880	10960	141804	11680	382.384	4711	382.384	382.384	382.384	4566	382.384	382.384	4767	4381	256772	13515	322655	6456	5202	5219	382.384	382.384	382.384	6134	5170	4890	6476	382.384	382.384	382.384	382.384	382.384	382.384	5883	382.384
Arabinonic acid	3	98	165.03	165.041	C5H10O6	QXKAIJAYHKCRRA-JJYYJPOSSA-N	165.03035:246400 166.0337:1703685 167.03706:549943		886501	586368	1450120	1284184	803613	1255972	716035	1611217	647343	240028	21046	304486	417764	414241	426659	498386	397075	237858	590938	202385	236363	729733	384097	334871	281212	272475	350026	252403	365374	169863	354929	464158	571375	298012	543278	355656	259499	372057	528093	698227	599436
Arachidyl carnitine	3	73.6	454.351	454.39	C27H53NO4	SVJLJQBGUITFLI-UHFFFAOYSA-N	454.35101:453788 455.35436:103510 456.35772:0		305577	354729	458055	517681	454718	269784	535606	558071	598420	411324	436.653	112263	205736	180443	436.653	9342	5559	154904	229229	195239	2474422	2480152	2470536	267858	310416	351809	36126	31994	25184	367491	387344	370708	41307	76873	33719	150022	121612	159271	12052	11045	10985
Arg-Arg-Arg	3	99.3	487.315	487.321	C18H38N12O4	XPSGESXVBSQZPL-UHFFFAOYSA-N	487.31516:46555 488.31851:0 489.32187:0		34286	83071	170794	51194	39024	57726	82372	76321	28939	5611	401.283	61956	49506	38528	78926	54346	28742	73815	47529	76884	89758	62445	97807	88954	62522	38454	32016	48575	14032	48430	57714	37214	44280	32261	11938	29719	16837	30559	43741	61650	15684
Arginylarginine	3	96.9	331.207	331.22	C12H26N8O3	OMLWNBVRVJYMBQ-YUMQZZPRSA-N	331.20746:53457 332.21081:0 333.21417:0		56397	74256	100190	172593	153038	139311	125518	150016	17032	31224	50602	12254	30444	30464	40783	40029	73508	81788	86971	86269	165971	186972	113916	131163	115261	99666	110708	57490	64768	125715	153217	105758	154809	120767	58789	72612	74142	115489	102582	90970	21115
Arginylphenylalanine	3	86.9	322.161	322.187	C15H23N5O3	PQBHGSGQZSOLIR-RYUDHWBXSA-N	322.16092:115159 323.16427:39711 324.16763:0		116621	35865	22753	77168	39549	74744	65211	20318	185042	48918	391.827	125996	98156	96287	18678	4705	6033	25809	12851	35715	532906	369158	496606	21171	30141	11172	4253	391.827	5073	391.827	5305	5331	391.827	5880	4411	391.827	10454	3918	5198	4147	4543
Arginylproline	3	97.9	270.147	270.157	C11H21N5O3	LQJAALCCPOTJGB-YUMQZZPRSA-N	270.14685:1682080 271.1502:71341 272.15356:22766	52.18403:1149 56.96539:13643 70.96255:1339 79.12055:1163 81.07031:1656 91.05468:1364 95.08605:1444 102.05439:1200 131.00154:1495 148.13676:1264 148.83514:1234 149.01172:2462 153.29474:1216 176.21587:1247 209.31514:1389	1423209	2467897	8506497	8240412	10263148	9806819	9740441	10072006	2827109	6202149	141356	1347491	3404426	4445514	150346	615943	765553	2136235	3827556	4480172	6940088	10061363	9391937	3173676	5454073	6125236	1327396	1930146	2184250	4031418	6478120	7287584	1438315	2528884	2710783	2146232	3377730	3503954	634176	1433817	591716
Arginylthreonine	3	61.7	276.216	276.167	C10H21N5O4	XNSKSTRGQIPTSE-VQVTYTSYSA-N	276.21573:1140017 277.21908:184030 278.22244:20709		5041321	4639382	4350886	4118233	4424516	4624852	6217642	6295697	4817216	2121336	21417	3581982	3133303	3510150	2987666	2596658	3289366	3310411	2998324	3595838	3484889	3333904	3454702	3948604	3379504	4070224	3582736	2920606	3738483	3611388	2840094	3484560	2596593	2405087	3029014	2811697	2360084	3113788	2862551	2895538	3681372
Arg-Thr-Lys-Arg	3	99.2	560.356	560.363	C22H45N11O6	UPLCTTWJNCYYAW-UHFFFAOYSA-N	560.35632:23798 561.35967:19852 562.36303:0		120057	59573	92176	69807	48125	82297	62416	53251	91413	96721	29292	121931	99163	111237	29021	43940	71497	52775	63366	64049	76437	76309	78487	91187	56312	100655	29890	101438	53408	67795	99417	49197	94214	89201	86503	73066	79235	46718	103095	61669	48471
Asparaginylarginine	3	98.3	289.153	289.162	C10H20N6O4	NPDLYUOYAGBHFB-WDSKDSINSA-N	289.15253:509407 290.15588:86056 291.15924:17735		370151	341328	731655	743705	886191	1047785	1334328	1382153	825012	742281	387761	542642	741951	1178169	290397	666076	874384	586055	720494	897889	565310	790017	1066867	569343	816822	1212014	561346	776579	1074652	554737	825004	985135	583029	921780	1180586	651376	797158	1136231	692845	785155	1148214
Asparaginylaspartic acid	3	99.8	246.07	246.073	C8H13N3O6	HZYFHQOWCFUSOV-IMJSIDKUSA-N	246.06975:362410 247.0731:0 248.07646:0		448349	403201	2244521	1931912	1520672	2446696	2024929	1140468	371575	526189	668352	370915	1100956	592163	806645	1391215	1333801	564909	1049124	1875326	735666	1128059	1520894	574164	799943	681947	341479	1816528	964298	560920	836445	249208	316081	448476	438712	953675	1693422	728425	336466	1006299	363911
Asparaginylglycine	3	100	188.068	188.068	C6H11N3O4	KLKHFFMNGWULBN-VKHMYHEASA-N	188.06752:561450 189.07087:1716135 190.07423:470693		3686370	2131841	3860730	3267570	1521018	1999030	3002298	2571949	1176136	765099	4751	1598248	1326266	1498175	1514701	506173	1232259	628214	733716	523550	1159026	2065985	1185818	1740643	1602217	1362645	1035273	484802	683311	773986	714910	707120	814983	588934	617749	1626887	693700	970683	1124545	411023	733508
Asparaginyl-Phenylalanine	3	96.7	278.102	278.115	C13H17N3O4	OMSMPWHEGLNQOD-UHFFFAOYSA-N	278.10159:173171 279.10494:50774 280.1083:0		212351	268544	355571	382689	384881	263119	356705	183182	109228	7469	15617	55983	52199	60473	92359	120484	136062	112437	259901	97498	193658	183201	262606	269603	269036	253166	72758	47368	136444	62213	65540	130455	9899	9904	6897	130820	80976	133016	186470	95943	251094
Asparaginyl-Tyrosine	3	99.9	296.122	296.124	C13H17N3O5	FYRVDDJMNISIKJ-UHFFFAOYSA-N	296.12231:118719 297.12566:114186 298.12902:0		137269	49060	46886	74870	128275	27829	33198	55035	128324	62522	1611.83	116423	62950	54543	18749	76796	36257	36572	98164	19440	60829	31603	63226	52113	141004	25138	18506	106461	209179	193994	82420	146140	129796	60366	74627	79267	23881	103435	16532	72527	100300
Aspartyl-Arginine	3	70.2	290.188	290.146	C10H19N5O5	PSZNHSNIGMJYOZ-UHFFFAOYSA-N	290.18796:316380 291.19131:0 292.19467:0		1617290	1348300	2675377	2398601	1366118	1477979	1854145	2907394	630964	237297	6164	526158	1388219	1541309	1351281	1057868	429719	733974	1147788	664738	727130	329252	695260	482455	424272	494336	1701996	532738	1118486	553268	898696	331659	1018307	590584	378645	415810	154002	222131	728684	545337	477212
Aspartyl-Aspartate	3	99.9	247.059	247.057	C8H12N2O7	FRYULLIZUDQONW-UHFFFAOYSA-N	247.05899:466504 248.06234:0 249.0657:38545		569922	791247	243231	311163	2105180	962636	1402985	3564344	175799	158444	22172	185667	114135	246199	103461	401699	315088	585286	752439	705469	614220	1006492	428532	276665	468215	413074	50722	148233	156337	206378	245989	178373	116429	182677	102541	109806	606485	424241	963582	548619	623714
Aspartyl-Cysteine	3	98.5	235.048	235.039	C7H12N2O5S	FKBFDTRILNZGAI-UHFFFAOYSA-N	235.04796:547381 236.05131:88313 237.05467:688313		991399	1938615	1879632	1916540	1346138	1693620	1050825	997719	1088834	3168142	402594	412711	699618	215852	318480	1788386	672103	1897833	2970928	886462	382418	556637	677434	892410	1241602	1282108	1107118	560515	939554	637827	598565	785696	504250	432226	588156	645823	649493	832954	2037700	1491876	1430397
Aspartyl-Glutamate	3	99.5	263.082	263.087	C9H14N2O7	CKAJHWFHHFSCDT-UHFFFAOYSA-N	263.08224:40703 264.08559:0 265.08895:90571		111687	138071	109877	101633	81154	65712	146208	62592	47384	5276	527.634	52088	49205	28396	64775	16950	89702	75404	34088	49075	47413	59447	47708	70445	43042	87355	53213	40195	51859	14828	48706	28839	31663	5300	25347	20479	21359	28743	42415	31035	29129
Aspartylglycosamine	3	98.4	336.149	336.14	C12H21N3O8	YTTRPBWEMMPYSW-HRRFRDKFSA-N	336.1492:129689 337.15255:0 338.15591:0		84809	103130	132533	185363	167225	159811	176819	198489	139321	198446	48449	189426	286936	253208	168481	343771	302637	154732	194494	229961	126519	191704	202235	91682	191094	202195	71986	58720	53429	153164	184205	194246	155562	169218	189306	112239	128405	148159	222403	178627	232637
Aspartyl-Histidine	3	87.8	271.129	271.104	C10H14N4O5	HSPSXROIMXIJQW-UHFFFAOYSA-N	271.12918:111306 272.13253:60338 273.13589:0		389920	182017	225149	183341	279413	367314	336090	442031	59256	22688	16766	60745	161606	62181	67762	145469	55464	194914	209661	230494	435611	276362	389584	261885	168307	233919	123330	94934	129153	160306	274278	223553	184454	145324	101126	201213	118401	159422	170834	106138	142296
Aspartyl-Leucine	3	100	247.128	247.129	C10H18N2O5	ZVDPYSVOZFINEE-UHFFFAOYSA-N	247.12779:1181888 248.13114:107604 249.1345:0		1102702	1537137	2090861	2349158	2902753	2113322	1915042	2264970	1417790	262990	17772	1407157	2155815	2056445	1188246	2118193	2041622	772094	1811537	1858408	1648283	2363912	2417342	2808946	3911185	3855234	853112	1167962	1130099	1615783	1829642	2080281	844025	855095	1287726	1311064	1484302	1536456	1557452	2045995	1834950
Aspartyl-Lysine	3	99.1	262.133	262.14	C10H19N3O5	OAMLVOVXNKILLQ-UHFFFAOYSA-N	262.13312:6688018 263.13647:828007 264.13983:0		39233588	56755380	18738916	44935988	55507116	62570244	44083548	45450572	11520201	18276122	569273	8795489	18455526	33769624	10896489	9715898	21654682	17896756	20739172	47895728	12659819	21533832	14267750	19309260	4944156	33116366	11644129	5690226	32646192	11884842	7058661	10696192	6501798	6786507	11233828	32303716	25972856	18348308	13743604	6131998	25032130
Aspartyl-Proline	3	95.9	231.083	231.097	C9H14N2O5	UKGGPJNBONZZCM-UHFFFAOYSA-N	231.0831:1841637 232.08645:115808 233.08981:264510		3690346	11038104	11952075	10144197	2438663	13012851	11548704	9707306	9972382	7820044	569536	3359034	9692653	3603450	8992591	6409428	6783990	2979994	5686592	8202169	3096878	4284548	6626302	3497542	3280667	1638924	4095971	4024074	4074368	2511698	2518498	4704053	2838184	3613570	5478920	5103336	5103938	3185901	5178668	5355058	5045686
Aspartyl-Tryptophan	3	92.5	320.144	320.124	C15H17N3O5	ZARXTZFGQZBYFO-UHFFFAOYSA-N	320.14389:238538 321.14724:0 322.1506:0		591.09	71201	81043	591.09	121657	104071	44189	140601	65335	69657	5911	591.09	61714	134873	79797	72569	66714	591.09	591.09	591.09	57876	72527	312982	57403	104925	106256	42299	23042	22657	121426	146187	191109	81836	53911	122285	591.09	101325	100915	61526	591.09	591.09
Astaxanthin	3	73.7	595.418	595.379	C40H52O4	MQZIGYBFDRPAKN-UWFIBFSHSA-N	595.41833:76903 596.42168:18455 597.42504:0		83643	165235	175358	98621	93710	113656	392227	390987	279911	153015	33743	134336	115768	139068	136498	119723	165956	82869	208588	214313	156015	222576	166034	221323	175751	114956	83389	132336	79267	111681	155106	91688	210429	88777	187103	140222	98824	85587	173908	150191	105842
Balenine	3	98	241.14	241.13	C10H16N4O3	SLRNWACWRVGMKD-QMMMGPOBSA-N	241.13963:5218264 242.14298:740102 243.14634:24791	52.45474:1265 59.49148:1144 70.35256:1209 75.93576:1194 80.96081:1274 83.73434:1310 84.95986:1790 88.79963:1746 93.58327:1424 116.09406:1364 137.6647:1687 186.43352:1457 195.52213:1533 241.14003:2769	13253874	14543631	15194201	17259838	23122014	25520178	27736486	35763768	18694870	9381376	315700	10727457	11958580	18156102	9789968	12282722	17793162	10488965	12549846	18695012	10750565	12836313	17333674	11817876	12950455	17968750	11653484	13034478	21320414	11814322	14860125	21753020	10380830	13524667	16222947	10603249	12660216	19266030	10757789	14906014	22684152
Behenoylglycine	3	100	398.362	398.363	C24H47NO3	YQPHTLSGFSVOOM-UHFFFAOYSA-N	398.36151:160155 399.36486:44627 400.36822:17527		1026863	1124776	840882	950461	941035	888207	705659	701316	640072	889682	870890	685089	922031	506436	1017990	992092	866768	557152	627448	808799	920186	913806	804397	1014860	908672	754810	1224513	969537	739300	1011399	951091	765526	721758	813979	664792	951621	959947	299716	942638	884645	439344
Benzamide	3	99.9	122.057	122.06	C7H7NO	KXDAEFPNCMNJSK-UHFFFAOYSA-N	122.05735:6251861 123.0607:3682291 124.06406:398810		7566026	7321241	5753098	5739968	3645787	5395318	5437385	4920122	468519	358180	120838	744728	337348	369484	9057385	7630828	3918133	5377965	4160007	1699387	3088456	4069640	2651343	316539	216950	404772	164236	251417	137160	182944	195547	139996	74167	196006	148130	239189	330982	168930	331550	224636	355831
Benzeneacetamide-4-O-sulphate	3	83.2	229.983	230.013	C8H9NO5S	XPBXOWYWJUBGMF-UHFFFAOYSA-N	229.98259:52556 230.98594:300480 231.9893:0		24550	40807	44152	21627	38805	13238	60030	23079	55044	51057	40528	15926	45943	45908	13212	35652	9273	34572	11355	69941	18355	23319	34334	44319	27645	22124	25847	65926	35836	27735	26354	48036	66380	79020	20342	38205	40756	31443	47378	59976	40057
Benzoic acid	3	99.7	123.04	123.044	C7H6O2	WPYMKLBDIGXBTP-UHFFFAOYSA-N	123.04008:1789849 124.04343:347191 125.04679:265200		4150542	4045135	3101604	6359902	2461773	3046828	2843170	3746488	4370770	5154948	4459957	4439640	5475074	4104743	2788424	2363918	2546880	2962633	3666147	4206386	2192677	4891974	3283024	2953800	5979944	4643160	3646417	4884334	3451141	4395088	4205664	2995088	2976572	3723801	4151422	2067395	3450410	3963565	4213869	4158074	3025702
Berberine	3	94.6	337.114	337.131	C20H18NO4	YBHILYKTIRIUTE-UHFFFAOYSA-N	337.11423:136406 338.11758:0 339.12094:0		354160	342271	302976	521590	561617	541999	592753	600914	238697	65508	15214	296522	345248	317292	412040	434460	173832	173919	136389	140009	161312	407661	365118	127724	198603	158616	232754	116520	384982	210946	227337	114778	134708	198317	259778	354294	322523	223397	243468	92732	45759
Beta-Alanyl-CoA	3	97.8	837.134	837.145	C24H41N8O17P3S	RUWSXZUPLIXLGD-UXYNFSPESA-N	837.1344:185628 838.13775:0 839.14111:0		196492	307480	206199	151298	141745	123465	77375	26921	82479	1564.89	1564.89	23562	38906	17620	43329	1564.89	53121	50052	150462	74532	88978	50892	21636	90098	37322	230376	35348	56682	17626	158564	60803	111062	21387	1564.89	1564.89	47340	29207	43059	1564.89	1564.89	15649
Beta-Citryl-L-glutamic acid	3	99.9	320.064	320.062	C11H15NO10	GAQNUGISBQJMKO-UHFFFAOYSA-N	320.06409:168271 321.06744:77691 322.0708:0		6766	13243	62913	53126	209877	317219	988005	914026	308118	78873	383.681	3837	44530	380802	8449	15533	389374	383.681	89939	379963	5717	25941	337832	16531	151113	567420	4235	66002	569140	5434	124194	517279	12064	181219	483463	5342	96569	346464	4065	203020	452729
Beta-Cryptoxanthin	3	62.1	553.392	553.44	C40H56O	DMASLKHVQRHNES-FKKUPVFPSA-N	553.3916:330425 554.39495:818176 555.39831:194440		23789	12484	104144	87864	337165	385870	1591862	1529148	964479	138028	4885	47995	86668	402669	24656	137475	304506	21648	44294	302568	9798	97195	186656	63256	55603	419849	26056	61085	400231	60191	151823	629766	80891	85823	500603	42260	49792	395265	52925	92757	682338
beta-endosulfan	3	99.6	404.82	404.824	C9H6Cl6O3S	RDYMFSUJUZBWLH-FYHLGZKHSA-N	404.81992:982516 405.82327:0 406.82663:431344		1508809	1587274	2071957	2212796	2289367	1883730	1907604	1957116	1501668	589923	58992.3	1144112	1597130	1297169	1134183	1514892	1161191	1648422	1814719	1900966	1454190	1709678	1572259	1498433	1825797	1765717	1699152	1568364	1721620	1664020	1676636	1601860	1604728	1580732	1354922	1588709	1623883	1529475	1751842	1641211	1603073
Beta-Guanidinopropionic acid	3	100	132.076	132.077	C4H9N3O2	KMXXSJLYVJEBHI-UHFFFAOYSA-N	132.07619:96788816 133.07954:7616520 134.0829:1564543		12962983	13472756	15582851	36198360	17254030	13582049	19096822	14380685	422525472	409801728	11694348	442626784	496891680	499588128	376218720	413910176	418127136	406986912	440721088	447060736	371267840	404547360	413557952	293947712	317726624	331398432	331231520	362737344	349597024	320508224	336722784	336433824	340159008	341904256	336220448	384810432	415387104	401277024	409579744	421270624	399612512
beta-Sitosterol	3	72	413.419	413.379	C29H50O	KZJWDPNRJALLNS-VJSFXXLFSA-N	413.41943:90246 414.42278:0 415.42614:0		22565	1581.28	57920	193211	85701	109652	24696	139572	17627	86356	172389	16167	49265	50281	27072	140434	68727	17814	36491	40714	22596	48152	29383	64632	71856	130166	33134	20334	42706	23375	120077	67424	33670	60629	68889	15813	82767	103806	20026	62791	57135
Biflorin	3	90.5	355.125	355.102	C16H18O9	XTZWWMZDVUKEDJ-SPEJKDPOSA-N	355.12469:167787 356.12804:48890 357.1314:29968		632704	805475	732419	691069	608762	635619	621921	622486	453656	207172	12883	590584	488381	414127	648288	418898	387140	252297	435705	329049	508959	397388	418041	314699	346448	442411	314657	429235	384541	204083	264567	202116	270044	237512	258576	403648	334970	292597	171220	116034	128698
Biliverdin	3	72	583.215	583.255	C33H34N4O6	RCNSAJSGRJSBKK-YKSNQIBWSA-N	583.2146:410439 584.21795:100608 585.22131:0		1124634	1763835	1266106	719139	1072550	943198	1108502	1206037	2182741	1048859	58.458	841831	83425	497021	151151	12419	18143	822912	52774	544108	2509886	1105495	1547496	887612	552313	512150	367947	53217	241736	1182522	820000	410888	298493	64328	342540	118448	466840	366136	60456	40901	19783
Biocytin	3	99.8	373.194	373.19	C16H28N4O4S	BAQMYDQNMFBZNA-MNXVOIDGSA-N	373.19382:231862 374.19717:0 375.20053:0		1510.4	148155	24499	70455	65126	59517	159213	27037	32229	42287	1510.4	193808	277656	297840	132667	128840	225119	264384	630104	561165	119222	114147	205518	48573	20207	26193	23875	24913	105661	21203	1510.4	46659	1510.4	18718	19088	17641	32308	30840	16802	29487	1510.4
Biotin amide	3	99.7	242.101	242.097	C10H17N3O2S	XFLVBMBRLSCJAI-ZXFLCMHBSA-N	242.101:58861 243.10435:0 244.10771:0		103264	59567	131757	91583	115685	28191	82535	75794	56992	1112.45	1112.45	39810	48408	61116	102874	93665	97560	38675	15300	15808	42214	50623	28837	41676	28823	54900	92527	85240	54687	19210	24836	21951	13840	18114	20693	36813	30610	23249	20559	11124	1112.45
Biotin sulfone	3	98.8	275.079	275.071	C10H16N2O5S	QPFQYMONYBAUCY-ZKWXMUAHSA-N	275.07855:95374 276.0819:0 277.08526:17028		379338	404096	328668	226463	368369	220338	443720	269085	356921	107903	12370	182624	169899	214561	279281	156652	203652	158491	282308	103590	210555	242281	135414	139836	60455	114347	278108	124074	170389	264468	178377	266170	159844	104236	138194	191271	81645	144801	228259	102869	138218
Biotinyl-5'-AMP	3	75.6	572.096	572.133	C20H28N7O9PS	UTQCSTJVMLODHM-CFYKWCKVSA-N	572.09607:142634 573.09942:0 574.10278:0		3880	3880	3880	3880	3880	3880	98633	3880	3880	40381	3880	3880	3880	38800	3880	3880	3880	172891	92667	63577	3880	3880	3880	3880	3880	3880	3880	3880	3880	3880	3880	3880	3880	3880	3880	94877	53693	3880	3880	3880	3880
Biotripyrrin-b	3	89.5	466.174	466.197	C25H27N3O6	PMIYFUGIVLGYIZ-WOEXBRBNSA-N	466.17374:1544069 467.17709:351916 468.18045:0	52.94384:1061 56.16305:922 57.07059:18004 65.03923:1824 70.59903:974 83.04949:33415 91.05421:1489 133.7524:1201 147.11638:2410 151.01457:3956 163.01474:4362 175.01485:3367 181.02509:1430 227.04681:1686 239.04541:1551 252.8138:1076 260.99167:1586 289.51999:1212 333.23059:1219 337.02216:65884 355.03506:1516 393.08453:55693 449.14697:26102	8670235	8225402	14504744	8786982	2647577	8372847	13029381	19102342	5218554	4578715	42841	2079314	11317985	5972498	7337463	2330603	5477030	7441360	4996681	3181318	9043536	5673136	6528132	9311196	6390014	8375074	4038632	12589359	7003679	6730774	12110392	7348086	8243177	7343591	8312657	6542447	6118322	7510738	9142381	6687622	7805692
Bisdemethoxycurcumin	3	92.1	307.077	307.098	C19H16O4	PREBVFJICNPEKM-YDWXAUTNSA-N	307.0773:105926 308.08065:0 309.08401:0		71064	106915	142008	173726	73521	96266	49913	91541	451.279	6318	451.279	5562	20462	32206	4513	6671	4985	4894	16780	20825	9628	16298	7207	451.279	7714	5280	5900	7376	10960	153904	70095	61945	6467	21022	15537	47859	88263	130276	451.279	13649	4629
Bisdiphosphoinositol tetrakisphosphate	3	61.9	724.783	724.832	C6H20O24P8	ADUOPSPRNJSEDT-YORTWTKJSA-N	724.78278:42054 725.78613:0 726.78949:0		20178	19529	27942	1149.13	1149.13	47975	1149.13	19755	27022	1149.13	18403	13527	1149.13	19342	1149.13	1149.13	1149.13	1149.13	1149.13	1149.13	14505	15859	1149.13	1149.13	1149.13	25070	17044	1149.13	14678	17382	1149.13	17191	14116	13492	1149.13	63082	17551	1149.13	1149.13	1149.13	20215
Bisnorcholic acid	3	94.5	381.247	381.264	C22H36O5	BBSJMECOWBMUCF-XPCRKILGSA-N	381.24683:355607 382.25018:95761 383.25354:24915		1052063	1040790	1131700	1154884	1360285	1510386	1982601	1980406	1240460	533472	431.063	694334	830578	961355	809816	759942	922541	965972	591986	970738	928770	775176	950958	996472	903447	1197802	955589	564663	1067506	949198	1024531	1192401	822266	686463	1029577	869792	822139	1078222	874299	1023072	1093124
Butenylcarnitine	3	100	230.14	230.139	C11H19NO4	HQDBMDGXEZLSNK-CYNONHLPSA-N	230.13965:228651 231.143:0 232.14636:0		58395	39552	111772	134788	410750	356249	737955	728262	32013	55682	67776	41667	35080	94670	22481	23140	26515	83477	384066	753569	25776	46263	45713	19431	59053	114712	43614	76463	49984	85394	46074	519864	48093	33021	77777	114262	324914	1103221	71434	103933	252492
Calcitroic acid	3	99.7	375.249	375.253	C23H34O4	MBLYZRMZFUWLOZ-WLWRUGSRSA-N	375.24887:355454 376.25222:96632 377.25558:750610		143675	132138	218724	116327	733123	1151210	3937826	3935406	843007	302430	65883	98071	78698	795328	103561	87125	481706	65754	122645	568827	70322	177040	675475	53327	108022	456639	104702	93372	1038507	118685	199345	600229	36215	306283	962260	85644	132034	1484527	102894	502408	1228480
Campest-4-en-3-one	3	99.4	399.356	399.362	C28H46O	QQIOPZFVTIHASB-PHOXBLGLSA-N	399.35645:151127 400.3598:1007295 401.36316:225283		708570	823511	915593	906843	827951	824852	843862	813501	686706	830786	891951	414479	771066	780170	682109	764846	770302	650008	808583	870127	755866	750690	505771	785421	785844	729377	739421	844166	798883	734934	846238	831124	768022	867864	818310	783567	794845	782978	860984	824951	817461
Campestanol	3	85.3	403.422	403.393	C28H50O	ARYTXMNEANMLMU-XKPVSPJHSA-N	403.4216:67809 404.42495:0 405.42831:86003		25696	64679	92995	130186	1529.05	22655	21796	41439	17099	24472	24746	21671	31308	16434	36702	19896	44658	33248	37769	25256	32988	26528	55176	16124	53517	62747	37367	26760	48913	1529.05	22649	42024	22683	32374	20544	35516	1529.05	55362	57505	17800	23554
Capsianoside I	3	98.9	659.321	659.328	C32H52O14	ISQUNAAALVXWGI-DFTZOVBQSA-N	659.32104:133975 660.32439:55716 661.32775:0		126.762	126.762	2297	126.762	160998	181338	528379	433699	164127	458318	1461	126.762	126.762	66746	126.762	3596	71770	126.762	126.762	16479	126.762	3036	106171	126.762	126.762	24808	2269	32231	183553	126.762	11485	312909	126.762	1692	348696	126.762	3917	74206	126.762	22397	499331
CDP	3	69.9	403.983	404.026	C9H15N3O11P2	ZWIADYZPOWUWEW-XVFCMESISA-N	403.98318:34375 404.98653:0 405.98989:0		36408	19973	557.26	557.26	12887	17580	59896	557.26	11294	24093	5573	10387	11286	8813	557.26	9199	10093	9330	557.26	557.26	8504	10551	13422	557.26	11206	557.26	36845	557.26	11012	557.26	557.26	11744	557.26	10926	7809	20239	8146	18740	45958	25978	22940
CDP-DG(18:1(11Z)/22:6(4Z,7Z,10Z,13Z,16Z,19Z))	3	98	1050.53	1050.52	C52H83N3O15P2	DLHOGIVUAZAHPZ-YBFHPVTFSA-N	1050.53284:96478 1051.53619:0 1052.53955:0		45249	23035	1444.18	1444.18	52477	1444.18	16266	34388	1444.18	1444.18	1444.18	1444.18	1444.18	1444.18	19035	44913	17664	1444.18	1444.18	20275	1444.18	1444.18	1444.18	17078	20366	1444.18	20899	1444.18	47435	1444.18	30998	1444.18	1444.18	1444.18	36557	1444.18	1444.18	34164	43027	51603	1444.18
CDP-DG(18:1(9Z)/20:4(8Z,11Z,14Z,17Z))	3	95.5	1026.54	1026.52	C50H83N3O15P2	LIAVCDZTJPIMRK-CRKIPQFXSA-N	1026.53784:14034 1027.54119:0 1028.54455:0		19287	498.909	16069	498.909	498.909	498.909	498.909	498.909	498.909	498.909	498.909	498.909	498.909	498.909	11088	498.909	498.909	5962	498.909	498.909	498.909	498.909	498.909	498.909	498.909	498.909	498.909	498.909	498.909	13780	498.909	498.909	498.909	498.909	498.909	498.909	498.909	498.909	498.909	498.909	498.909
CDP-Ethanolamine	3	68.3	447.024	447.068	C11H20N4O11P2	WVIMUEUQJFPNDK-PEBGCTIMSA-N	447.02405:52528 448.0274:0 449.03076:0		14924	16416	36045	610.211	610.211	53654	20351	33989	21202	610.211	610.211	16164	12883	610.211	22195	33961	23083	61190	13609	30903	14847	13379	10685	610.211	17181	14192	8464	23302	45252	13594	610.211	22755	12042	11694	610.211	50049	30325	10436	11331	39092	10153
CE(22:4)	3	99.1	701.616	701.623	C49H80O2	ITGTXSFLBABXQA-BMURBKCOSA-N	701.61646:374048 702.61981:209483 703.62317:60785		2957442	2605930	1900298	1866819	1847591	1995067	1738754	1647658	2048926	1752041	1632916	1804452	1830353	1891636	2186601	1807353	1766838	1860114	1883809	1889631	1929440	1726367	1854020	2060229	1998762	1966788	2039043	1771016	1752229	2186968	1937451	1782808	1718081	1858816	2244613	2004255	1845431	1693575	1751680	1808087	1761513
Cer(d17:0/24:1(15Z))	3	71.2	634.656	634.614	C41H81NO3	ILZGEVUWFUWJOI-FXBZXWIPSA-N	634.65558:257281 635.65893:0 636.66229:209034		446200	286517	416360	538679	383769	405699	487592	549546	190182	18363	1836.31	216768	86516	240911	208941	224627	102775	368974	388256	468433	313620	277006	258968	318749	285781	295673	220803	250412	236731	261698	306597	179241	225865	168318	150603	243821	256757	255138	243552	361205	176892
Cer(d18:0/18:0)	3	86.1	566.579	566.552	C36H73NO3	KZTJQXAANJHSCE-SFCXHYMASA-N	566.57922:130434 567.58257:0 568.58593:0		112716	4893.04	4893.04	97051	4893.04	4893.04	4893.04	4893.04	67026	112893	4893.04	65174	92389	165785	84440	4893.04	156976	4893.04	66328	4893.04	112726	4893.04	80728	103062	83636	4893.04	4893.04	4893.04	4893.04	4893.04	4893.04	76173	4893.04	4893.04	4893.04	4893.04	4893.04	4893.04	4893.04	4893.04	123336
Cer(d18:0/18:1(11Z))	3	65.7	564.582	564.536	C36H71NO3	URHLXWKKSRFRJJ-OCMQJCJTSA-N	564.58191:227621 565.58526:0 566.58862:0		1243.66	1243.66	1243.66	1243.66	135558	1243.66	1243.66	1243.66	252251	156599	1243.66	241173	1243.66	138249	75676	235263	66657	1243.66	90320	208389	206627	266595	77698	1243.66	108991	71678	1243.66	1243.66	12437	1243.66	1243.66	140966	1243.66	146688	233606	89547	124367	92773	222903	294038	149888
Cer(d18:0/22:0)	3	99.7	624.625	624.629	C40H81NO3	SXPRAKSDHOEHIG-SQTCDLSVSA-N	624.62537:107169 625.62872:0 626.63208:0		103453	29771	191450	121541	119629	101939	88568	194417	69461	1756.99	1756.99	97567	52887	1756.99	35230	17570	32665	135434	70031	126320	56979	58833	59751	107180	159982	59895	29722	53537	1756.99	68736	28900	120148	1756.99	70372	34274	91801	92775	34010	53191	72470	1756.99
Cer(d18:0/23:0)	3	99.7	638.649	638.645	C41H83NO3	FTSDYFFYZJTACJ-KLBOFATRSA-N	638.64862:103498 639.65197:0 640.65533:0		159160	96390	83207	52319	33785	147636	37934	133847	25687	1483.14	1483.14	23794	24301	1483.14	35407	54570	21474	77492	51860	135685	41667	45151	1483.14	28477	118157	50123	64792	57865	1483.14	94493	60071	54901	23533	53108	38082	1483.14	1483.14	39934	40676	18739	77346
Cer(d18:0/24:0)	3	80	652.627	652.66	C42H85NO3	BPLYVSYSBPLDOA-KCXVWBLISA-N	652.62677:186939 653.63012:0 654.63348:0		208494	272513	274041	174984	249028	215830	465659	249476	98688	37116	2442.03	75552	184369	198092	227300	167032	45294	187053	269275	106792	178231	242366	179160	168322	184833	211109	115910	113014	33596	54976	102704	108813	136662	2442.03	24420	108535	99783	64021	159328	126330	75105
Cer(d18:0/24:1(15Z))	3	95.3	650.629	650.645	C42H83NO3	YUULKFVZRXQHPM-LSBITIDFSA-N	650.62903:192330 651.63238:0 652.63574:0		116322	389633	402523	216462	136955	285602	180247	232306	245071	74401	2845.25	146617	102438	150103	243014	260777	79792	233475	244454	150230	173814	183612	149237	195890	257382	155924	198480	185339	28491	57509	93350	28453	2845.25	42853	38394	74665	102780	152065	188806	140335	130411
Cer(d18:1/14:0)	3	62.4	508.522	508.474	C32H63NO3	ZKRPGPZHULJLKJ-ZRPHFOLASA-N	508.52206:74394 509.52541:0 510.52877:0		53387	43368	31477	84435	48317	46777	54853	45316	12676	5472	442.372	22343	13336	25568	36609	17464	12130	102417	112295	105133	22966	17397	36831	21417	61550	95917	16876	65569	36496	442.372	442.372	5467	442.372	442.372	8483	35009	83457	56211	442.372	442.372	442.372
Ceramide (d18:1/25:0)	3	68.1	664.616	664.66	C43H85NO3	QHPYSHVSWAOLHS-PVNBSDFKSA-N	664.61639:91671 665.61974:0 666.6231:0		94045	24248	57275	32062	1774.93	25782	38689	34845	23914	1774.93	1774.93	77156	77951	33415	47708	93962	39369	64661	72295	87468	94186	17749	126953	69777	1774.93	70387	87983	19894	1774.93	1774.93	24028	1774.93	61750	1774.93	1774.93	1774.93	1774.93	25465	79555	64833	19900
Ceramide (d18:1/26:0)	3	67.3	678.72	678.676	C44H87NO3	CJROVRTUSFQVMR-GVOPMEMSSA-N	678.7204:221828 679.72375:0 680.72711:370778		205482	194299	283498	282300	390598	265204	265098	219997	276224	311918	851.396	336319	294486	321211	384696	320975	291246	204313	351023	331122	251432	234654	268850	245205	259504	203938	240416	227695	174776	148715	404920	193987	209259	216316	193580	295520	204432	218665	385605	408108	367192
Ceramide (d18:1/26:1(17Z))	3	85.4	676.632	676.66	C44H85NO3	RBWQERGGVBSKJY-BWFPRIDFSA-N	676.63214:117220 677.63549:0 678.63885:0		130624	117471	94474	36488	118222	178048	114166	1577.49	71557	23055	1577.49	25749	82171	48045	123947	137085	153079	51429	97455	98450	38852	124061	34465	42691	29693	116625	1577.49	75064	66792	1577.49	1577.49	1577.49	1577.49	54581	1577.49	1577.49	1577.49	1577.49	85877	79698	71017
Chenodeoxycholic acid 3-sulfate	3	99.4	473.262	473.257	C24H40O7S	WHMOBEGYTDWMIG-BSWAIDMHSA-N	473.26224:2242823 474.26559:633779 475.26895:119932	56.72626:1621 59.06096:224543 67.25099:1341 73.91456:1400 85.77128:1356 241.74837:1759 249.86989:1428 289.15982:1534 293.40765:1701 303.35538:1662 387.41879:1862 415.5481:1664 473.26126:4163	492107	587449	2049212	2059147	6842986	7234690	6274442	16582013	11551613	6521680	666981	859287	1677778	3848652	795232	2272239	7287380	633631	2047076	6858050	710937	2349669	7903375	849373	2478178	7238341	866598	1754211	8019017	1217744	3571763	8218843	1533559	4906670	11040181	958082	3843288	8722709	1536712	2501659	10534943
Chicoric acid	3	62.3	475.038	475.087	C22H18O12	YDDGKXBLOXEEMN-QFZCZCNSSA-N	475.03848:307578 476.04183:0 477.04519:0		558886	553185	694912	373954	667062	615993	634735	642404	998815	852476	11542	890125	1004825	711284	1114236	1330326	1293897	557598	297493	624768	453352	936682	900172	131183	376720	336500	215172	254275	239103	91448	345967	240812	72577	87865	93273	390930	673255	443886	187556	590957	539491
Chitobiose	3	98.5	427.165	427.156	C15H26N2O12	HSRZMOSQMYFZBL-CGKOVJDHSA-N	427.16473:28840 428.16808:15132 429.17144:101655		22003	8967	39491	53904	57262	34430	90262	96958	78581	69882	2781	3465	43864	72058	10503	13807	39791	28876	49392	31666	23029	15161	46174	48590	38379	63333	31649	37558	24018	25778	35633	44656	24855	39378	60947	35704	26394	26445	45896	60152	73838
Chlordecone alcohol	3	75.2	486.654	486.692	C10H2Cl10O	MBEIHNKADVMCJM-UHFFFAOYSA-N	486.65402:171098 487.65737:0 488.66073:294110		1439.42	1439.42	1439.42	1439.42	1439.42	1439.42	1439.42	1439.42	58102	48860	1439.42	1439.42	69192	22388	1439.42	1439.42	68552	15359	249050	34842	1439.42	1439.42	1439.42	1439.42	1439.42	51681	1439.42	1439.42	1439.42	1439.42	61636	88504	1439.42	1439.42	58045	157855	34067	1439.42	14394	51718	132194
Cholest-5-ene	3	70.5	371.325	371.367	C27H46	DTGDZMYNKLTSKC-HKQCOZBKSA-N	371.32535:268447 372.3287:81249 373.33206:0		1215155	1170292	1389559	1468265	1415664	1317197	1427201	1506314	1185907	1292203	1121688	1110712	1055162	1167998	1127613	1259653	1158529	1201493	1228608	1193564	684211	1132185	988316	1083321	1312912	1226871	1187854	1255614	1220392	1144997	1031146	1174935	1305683	1244925	1194029	1202498	1251337	1202984	1185840	1331291	1203410
Cholestane-3,7,12,25-tetrol-3-glucuronide	3	82.6	613.426	613.395	C33H56O10	FHOADKVSESICIH-YQDZQFSMSA-N	613.42554:184390 614.42889:104911 615.43225:41961		127.216	127.216	7329	2090	227919	136779	522580	528805	129004	126641	1761	5949	127.216	89782	2064	2334	82437	127.216	1320	53690	127.216	4261	77130	127.216	2063	37343	127.216	5366	255127	127.216	8446	306917	2005	4477	139083	127.216	3543	26536	127.216	18275	165984
Cholesterol sulfate	3	92.7	467.299	467.319	C27H46O4S	BHYOQNUELFTYRT-DPAQBDIFSA-N	467.29947:175725 468.30282:0 469.30618:27587		763733	697839	677719	705072	678195	581424	755035	527684	487266	193865	20578	518387	453267	432958	514865	465284	391653	395406	703115	508543	645042	567981	291204	514805	602488	544603	246671	238603	493167	321066	746550	513123	533189	499721	208192	481629	584209	537784	483265	244099	389048
Cholic acid glucuronide	3	91.7	583.292	583.312	C30H48O11	RBLDVEUUCHVWMW-SXYQVCRBSA-N	583.29156:60968 584.29491:23649 585.29827:0		51094	66113	110180	124473	194598	163970	168534	208559	37186	151713	39163	39029	121475	101530	21305	123168	144397	86299	88104	138703	41208	45346	140680	58185	130347	142089	96128	135236	155472	60626	137152	181337	51362	103581	93576	58396	124663	65959	86712	71011	163262
Chondroitin 4-sulfate	3	89.7	478.063	478.086	C14H23NO15S	AVJBPWGFOQAPRH-UHFFFAOYSA-N	478.06281:28931 479.06616:0 480.06952:0		16223	17222	18556	18145	14450	985.008	985.008	28373	11375	985.008	985.008	11715	29223	43552	25162	26290	22298	40801	12362	14927	15439	985.008	24352	985.008	985.008	985.008	14749	985.008	9979	15996	11643	985.008	985.008	985.008	9927	985.008	985.008	985.008	10507	985.008	13984
Cinnavalininate	3	99.9	299.029	299.031	C14H8N2O6	FSBKJYLVDRVPTK-UHFFFAOYSA-N	299.02881:304883 300.03216:0 301.03552:15700022		163089	230666	471762	649071	870590	798269	891445	942353	380200	914013	119792	396378	590709	1033844	473106	676047	1158307	455131	749478	885764	410215	694787	455081	346339	499893	1003745	717628	1225719	1364051	776330	672626	1093724	882963	943200	793875	839568	962602	1150631	382463	423975	592518
cis-13-Octadecenoic acid	3	99.9	283.261	283.263	C18H34O2	BDLLSHRIFPDGQB-UHFFFAOYSA-N	283.26114:419630 284.26449:93734 285.26785:8239		143708	93752	264416	116381	587731	680497	4136132	3832256	1880606	427637	113817	197971	228526	905208	109544	149207	879797	59267	175098	432071	52894	87691	561416	39748	72779	323492	124909	176264	1207144	76791	174143	955931	87982	254894	1146643	89394	157380	1067992	103968	112507	1392104
cis-5-Tetradecenoylcarnitine	3	74.6	370.257	370.295	C21H39NO4	NNCBVXBBLABOCB-SEYXRHQNSA-N	370.2569:3998848 371.26025:841262 372.26361:331017	57.03416:1751 57.07055:5635 59.02595:966 65.3814:785 70.76021:1019 82.02312:925 83.49052:1036 88.26112:936 107.0491:143160 117.05457:5400 121.06455:5426 147.07933:1655 149.05905:46124 158.92705:1377 163.11081:26347 163.12413:2064 167.06929:1174 175.41762:1050 176.93794:1556 194.94739:1728 201.94171:1184 202.95343:2212 203.14252:1604 205.12112:2523 219.1732:14821 220.96373:1733 223.09554:19324 232…	941733	968518	2731248	2367971	7015974	8031327	21558484	22309070	10972761	3474677	122712	921858	1456584	6234162	954070	1666840	5808192	877151	1500003	5873039	977849	1997618	7477908	935130	1898275	7538740	978038	2418576	8109379	1313939	2935747	9378379	1335119	3705742	9007557	1298521	2801064	7787265	1606916	5006044	10670079
cis-9,cis-12-Hexadecenoic acid	3	75.5	253.179	253.216	C16H28O2	RVEKLXYYCHAMDF-UTOQUPLUSA-N	253.1787:178306 254.18205:19964 255.18541:38205		1202509	1195118	1310729	1311450	1425642	913469	646111	663204	958590	973692	798547	902721	808668	915291	695404	1078816	659404	1142199	940094	549475	1324215	697045	556177	806489	509923	1031357	1126568	687710	396571	447500	1054228	492080	785344	151621	329349	670214	787491	1016379	1207031	1056390	485965
Citicoline	3	99.9	489.116	489.115	C14H26N4O11P2	RZZPDXZPRHQOCG-OJAKKHQRSA-N	489.11633:518695 490.11968:165862 491.12304:36266		1393685	917226	920130	1376747	565105	1412501	1218119	917136	204831	46894	547.687	7387	547.687	14405	69656	137991	158002	323005	441317	370681	778143	823647	476706	122953	40637	275965	5477	547.687	547.687	15286	5776	14820	13106	547.687	547.687	311495	77607	109656	264731	164432	195214
Citric acid*	3	86.5	193.007	193.034	C6H8O7	KRKNYBCHXYNGOX-UHFFFAOYSA-N	193.00742:1092832 194.01077:358643 195.01413:390080		731800	931612	1136988	839003	961024	917385	996346	1010531	710902	605272	885495	1446218	1540583	1609246	2844347	3152349	2992918	1144770	1489962	1387153	1037108	1251856	1201410	165259	562256	306378	640681	348684	236191	324368	533927	646032	583051	313114	538720	412557	854622	968880	1169241	1152538	1195251
Coenzyme B	3	99.7	344.089	344.093	C11H22NO7PS	JBJSVEVEEGOEBZ-UHFFFAOYSA-N	344.08853:260584 345.09188:764148 346.09524:221070		166737	328986	493708	315338	416723	413134	464699	385352	227854	218940	5220	344729	713381	613570	562354	596475	661776	254916	358703	310376	345002	480424	323460	421281	298944	193589	324753	336846	344968	108359	229493	109195	91784	105020	105961	410627	398939	450719	118592	75298	212823
Coproporphyrinogen I	3	89.2	661.299	661.323	C36H44N4O8	WIUGGJKHYQIGNH-UHFFFAOYSA-N	661.29926:313399 662.30261:112043 663.30597:0		146.704	146.704	19548	146.704	204204	178924	1255154	1383725	697254	446689	6862	3520	146.704	313344	146.704	6372	153178	146.704	146.704	85219	146.704	17604	326848	3103	146.704	157927	146.704	43259	408581	146.704	23052	561475	146.704	40662	622605	146.704	8777	201056	146.704	72131	325639
Cortisol 21-sulfate	3	96.6	443.16	443.173	C21H30O8S	JOVLCJDINAUYJW-VWUMJDOOSA-N	443.16016:55443 444.16351:0 445.16687:0		89054	76101	223564	131347	194746	149961	96821	229881	107847	56238	203767	177366	144220	144519	76552	110898	158520	67108	116838	160919	108716	111163	166001	134914	226224	151784	77534	149659	145985	102716	135013	230036	99005	90778	112534	121581	108853	199922	88559	154856	141319
Cortol	3	82.6	367.28	367.249	C21H36O5	FFPUNPBUZDTHJI-XPOJVAQCSA-N	367.27994:468689 368.28329:121012 369.28665:72119	50.56092:745 50.92688:926 59.11195:958 66.13843:907 72.93826:1013 81.36867:1044 101.13253:1025 107.48061:964 122.49533:946 140.15117:944 149.56776:997 149.5799:985 159.58585:1120 165.62886:960 251.32677:1029 279.78403:1054 367.27936:8775	237373	245442	201811	393944	900859	788102	3114396	3476200	1260520	1007175	212798	209556	221088	1278242	136468	391485	1010416	159072	136941	908822	75439	264142	1114613	355050	374256	1077421	285083	562095	1444737	260699	81310	1654092	106685	436896	1499478	87508	211402	1326249	116321	626191	1679499
Cortolone	3	93.4	365.252	365.233	C21H34O5	JXCOSKURGJMQSG-AZQJGLEESA-N	365.25177:5668314 366.25512:1521816 367.25848:336998	53.96563:1813 55.05479:3060 56.43081:1702 57.07054:216804 58.55236:1809 59.04963:1785 63.48062:1915 67.0548:16060 73.02881:8926 83.08575:3216 89.05994:8956 109.1011:19363 127.11138:12413 150.2921:2289 171.13721:360365	6429824	6672820	8536101	7769108	14386570	15557540	31403016	32539348	19308170	7128652	60792	5138244	6397952	13674317	4949092	6774828	11577310	6071530	6574610	13285494	6139748	7238296	12852255	6500181	7370404	15120874	7191774	8204595	14989638	7166632	9536427	17460258	6476196	8373014	14537753	6560928	8122970	14950270	7362600	10771652	17248524
Cortolone-3-glucuronide	3	84.8	541.294	541.265	C27H42O11	OKNSFVSKHQJVRN-XAYCFROHSA-N	541.29407:295639 542.29742:0 543.30078:99260		177953	250795	247929	287967	508882	521290	618244	615683	432955	276875	471.993	126482	149074	253770	10280	20589	25627	64653	65050	234556	600755	785107	1113853	179742	160863	148114	70509	49843	40164	234034	179949	440918	92718	67982	132312	117047	90270	159837	16458	8226	55120
Cotinine methonium ion	3	97.2	192.138	192.126	C11H15N2O	VHRXFWHPQMABEK-UHFFFAOYSA-N	192.13751:117453 193.14086:102233 194.14422:469002		234766	528370	271772	632044	666110	308792	686023	580115	241425	513125	109208	326823	414264	268014	395620	347598	564214	272175	291570	218790	273470	541998	576851	666726	632862	420183	639862	251073	305000	510779	249189	378250	561645	272461	439542	451659	533076	341013	297214	218702	478421
Cotinine N-oxide	3	99.1	191.076	191.083	C10H12N2O2	CIPULDKLIIVIER-VIFPVBQESA-N	191.07573:1736038 192.07908:103850 193.08244:168335		4175832	3118895	7643352	5267135	1906387	6296516	1896884	4460336	1198360	566009	143692	1900444	1127038	1843202	1379378	2459652	1923334	1642184	911618	1295491	863086	2877042	958913	5022364	6677728	5822420	2811148	2984503	3695173	2342992	3828185	4149263	3671457	3893319	4634837	3794123	5552924	4515778	2006486	2249638	1856253
Coutaric acid	3	99.9	350.205	350.207	C18H27N3O4	ZEZFFRWWHKSMEB-GOSISDBHSA-N	350.20532:359390 351.20867:97948 352.21203:0		1383148	1108704	2541759	2469251	999191	1375118	2052401	1391276	1262964	520085	626.021	1007900	951020	581645	1127061	1572298	1044398	1702922	967780	826203	984030	840274	1042627	1185022	1237237	1684775	610586	378741	923394	1025828	502498	414520	438407	1614084	1309632	1519967	621760	589189	951899	1473130	811960
CPA(16:0/0:0)	3	81	393.208	393.24	C19H37O6P	WLYRJURLXSFXRK-UHFFFAOYSA-N	393.20767:10467878 394.21102:1888309 395.21438:234012	58.36748:1065 66.60461:990 73.17318:982 78.78831:942 117.84443:1260 131.89565:1124 158.65181:1246 176.21977:1103 314.28192:1203 326.78833:1105 354.07797:1269 393.20779:119118	58934672	60158644	68427120	68244376	70339928	70912400	66258900	68300256	32743868	17182706	215532	38277404	40209140	40835396	40643596	28679742	42539968	50316460	22656636	51498592	59746960	60968480	54454204	57224560	47612548	57185828	43802068	43630584	43820564	47608844	44658212	44055008	34526568	35547900	16255811	44127736	44423552	42549836	37686396	36642240	38763604
CPA(18:0/0:0)	3	71.8	421.231	421.271	C21H41O6P	BAAJXXGEGGUMMX-UHFFFAOYSA-N	421.23071:236380 422.23406:79706 423.23742:50617		34517	156603	284439	187466	595432	649032	1442603	1438664	643412	462848	133427	58935	130108	488658	134671	179726	561653	179259	173070	683053	135497	259309	559673	74267	204607	642567	67505	186610	638482	285381	277011	1118012	151854	340465	651843	115607	311863	611637	135146	461564	758134
CPA(18:1(11Z)/0:0)	3	94.1	419.238	419.256	C21H39O6P	AXUULXHJKNFQON-FPLPWBNLSA-N	419.23834:4358952 420.24169:1062300 421.24505:158358	51.90295:1469 68.62357:1615 84.63409:1565 90.97711:1892 92.90564:1520 98.06362:1496 99.04555:1931 149.09241:1711 320.79443:1994 419.23849:139605	1655704	1779556	3791802	3837100	9023352	10389913	25631608	26863162	8738585	3725359	188795	1605206	2522218	7144204	1486998	2764762	7268875	1605252	2830865	7426924	2159190	3861719	8821374	2041896	3508304	9078358	1531334	2779520	7489540	2065116	4060078	9199814	2265951	4563754	10056499	2086469	3877498	8693814	2198021	5304228	10096343
CPA(18:2(9Z,12Z)/0:0)	3	76.6	415.189	415.225	C21H37O6P	AZRMIMGGEACCGU-HZJYTTRNSA-N	415.189:50859 416.19235:22909 417.19571:0		185378	147065	99808	77084	39478	18991	73376	43148	120519	16671	19285	63158	51764	23244	52282	68609	24031	161089	84552	43107	38353	13068	74058	127950	33249	35855	80527	32090	24514	61489	28686	14095	89343	17538	35393	28239	26562	33243	37260	39560	29847
Cyanazine	3	98.2	241.106	241.096	C9H13ClN6	MZZBPDKVEFVLFF-UHFFFAOYSA-N	241.10574:445070 242.10909:369829 243.11245:0		60281	40029	211506	185707	606100	748325	2359360	2243656	906826	189272	10720	38849	50237	580143	21062	123101	483512	32042	117828	489693	40786	182849	697946	17511	76764	647832	52871	180315	767371	88695	162158	761747	79032	265081	814572	43203	180203	660190	48073	394315	977089
Cyclamic acid	3	99.8	178.058	178.054	C6H13NO3S	HCAJEUSONLESMK-UHFFFAOYSA-N	178.05779:2026963 179.06114:0 180.0645:0		3826335	4295664	5667772	5067062	4908220	4554642	6041182	4626866	2712938	212913	2722302	3058968	3826828	2852950	2398366	2951872	2883902	2436138	3094220	2412237	2652836	3989368	3599805	5235744	5842742	5896741	4139550	3769341	4653184	2676922	4647680	3189974	2574270	3918389	3131779	4204230	4356002	5113218	1573008	1814172	1353917
Cyclohexane	3	100	83.0859	83.0866	C6H12	XDTMQSROBMDMFD-UHFFFAOYSA-N	83.08588:796221 84.08923:17800 85.09259:0		728686	1033974	2295578	1721141	1635189	1357980	2012039	795369	1194526	616591	690956	1270299	1238723	941089	1247396	816061	1238080	675517	1321759	919295	1397724	1240601	2105862	1724909	561026	770756	1033011	746521	577557	1051850	876684	538034	618990	362443	1138834	477932	1004096	2310233	476583	1572659	754853
Cyclohexanone	3	94	99.0628	99.0804	C6H10O	JHIVVAPYMSGYDF-UHFFFAOYSA-N	99.06281:15923513 100.06616:355438 101.06952:0		4228914	4044022	6601914	4473918	4176431	4689020	4853460	5304566	238850	1217844	3081056	279454	507822	57302	192348	112004	112189	128407	53936	213896	80321704	64779648	59999664	284416	457314	74651	356250	146486	528027	450225	273315	770337	180259	257799	306278	119096	215047	528838	516352	1217174	1488542
Cyclohexylamine	3	100	100.112	100.112	C6H13N	PAFZNILMFXTMIY-UHFFFAOYSA-N	100.11211:111040 101.11546:0 102.11882:663773		265870	315105	240523	259302	133821	286727	205043	156689	128759	199444	74097	177381	224113	336673	188493	49906	164254	101039	53278	170450	93193	406209	173803	125738	122861	102104	195070	181436	153296	338066	124090	191215	225890	118177	47080	43471	61079	90513	117202	259002	326086
Cycloserine	3	100	103.05	103.05	C3H6N2O2	DYDCUQKUCUHJBH-UWTATZPHSA-N	103.05034:421335 104.05369:566033 105.05705:100223		1727887	1743860	1878772	1245270	1716420	1214421	1602837	877122	1593452	960199	1178268	1305616	974200	1033859	675553	1079295	1195798	1292524	1623038	1630286	1005156	1366619	451240	1246088	702973	1397885	1410822	1580497	1286885	1541255	1705575	1152507	1453070	1439396	1457262	877084	1085683	932383	1953565	1459256	455330
Cys-Cys-Asp-Pro	3	90.8	437.138	437.116	C15H24N4O7S2	DKZZUBANFHKYBC-UHFFFAOYSA-N	437.13788:157225 438.14123:58128 439.14459:20546		828776	925005	663928	700591	796045	905499	1105646	1028469	947523	454846	38829	474506	450292	557774	418110	330871	601418	677977	483691	590639	579057	592079	641746	640621	688763	578335	765622	289456	723614	758518	325377	726202	739644	574552	678945	931288	728129	785180	489517	757986	687420
Cysteic acid	3	95.1	167.981	167.997	C3H7NO5S	XVOYSCVBGLVSOL-UHFFFAOYSA-N	167.98134:129691 168.98469:720879 169.98805:290799		779543	411730	286847	162251	119457	73537	63032	25519	403084	285143	182053	256209	60203	72216	263909	149557	49834	393335	142879	69584	113546	104831	25289	223702	135689	158070	293946	149864	23158	412206	70854	75116	166020	164251	68641	247957	146146	122286	299648	44466	130773
Cysteineglutathione disulfide	3	84.2	427.066	427.095	C13H22N4O8S2	BNRXZEPOHPEEAS-PPSBICQBSA-N	427.06586:39420 428.06921:11416 429.07257:0		59457	36526	82339	118445	73215	128229	176434	214220	89010	83184	84279	44478	26887	56910	63938	70574	99302	91485	61290	61134	73219	25741	86530	86077	32188	66651	57328	33399	70021	103524	87113	58406	62707	69869	156244	58798	35261	128296	126265	59019	88668
Cysteinyl-Cysteine	3	99.9	225.033	225.036	C6H12N2O3S2	OABOXRPGTFRBFZ-UHFFFAOYSA-N	225.03348:1633201 226.03683:0 227.04019:0		4349864	4881148	5929748	6287402	5657346	5309092	5152510	5223068	2663172	2225939	323092	3500694	4216632	4018297	3049134	3673020	3619703	3697162	4601293	4545391	3824358	4739064	4277148	4148486	5164708	4986230	4358127	4632641	4319066	3364656	3565491	3555967	3206546	3474499	3491176	3185122	3209224	3381572	2933397	3327404	3214771
Cysteinylglycine	3	100	179.048	179.048	C5H10N2O3S	ZUKPVRWZDMRIEO-VKHMYHEASA-N	179.04781:658723 180.05116:0 181.05452:0		923689	950120	1825144	1399539	1365379	1098936	2010999	1944630	758766	1003918	1162420	518356	1424688	1669546	493489	367083	796497	343030	1419436	1252876	394641	1415922	1263342	679834	2114766	1241328	1821742	1438582	2105941	879552	902633	1181996	889148	955594	1174864	899041	1601064	1330589	650848	1075242	1368153
Cysteinyl-Histidine	3	95.4	257.056	257.071	C9H14N4O3S	LVNMAAGSAUGNIC-UHFFFAOYSA-N	257.05609:262243 258.05944:30125 259.0628:132331		19031	47930	248954	181715	736858	686998	1659404	1685704	686672	210127	34537	10736	89082	590860	20641	171599	697526	41168	330379	961034	6665	108055	651384	67494	279061	998050	21252	206654	964744	51404	232733	626336	30343	474978	958170	11526	166161	370851	74410	253233	362949
Cysteinyl-Isoleucine	3	99.9	233.098	233.096	C9H18N2O3S	VBIIZCXWOZDIHS-UHFFFAOYSA-N	233.09839:1314037 234.10174:126365 235.1051:146706		4388842	4218584	5408738	5455010	5291228	5261585	4328417	4508488	3870304	2958955	19876	3918453	4523148	4813778	3963054	3799065	3410973	5047794	5465984	5257414	3989664	4632318	4288051	3340394	3568384	3085698	3431293	3419522	2069528	3648117	3583057	2981342	3305786	3426317	2485170	3897288	2064550	3819521	4225453	4290174	4497596
Cysteinyl-Methionine	3	98.9	251.046	251.053	C8H16N2O3S2	OOULJWDSSVOMHX-UHFFFAOYSA-N	251.04553:356762 252.04888:39553 253.05224:199033		1594506	1758736	1548055	1535067	1810702	1706420	1864931	1812160	2055831	1758131	1592045	1527004	1456183	1833677	1453067	1468260	1685864	1530455	1433311	1558847	1567556	1548522	1693609	1517387	1449484	1503218	1069857	1493205	1818008	1718427	1500537	1883906	1690958	1445369	1522837	1805021	1573090	1679838	1716967	1603192	1716006
Cysteinyl-Serine	3	100	209.059	209.059	C6H12N2O4S	YXQDRIRSAHTJKM-UHFFFAOYSA-N	209.05917:7908696 210.06252:493562 211.06588:458856		3539242	4795830	6194304	6212686	6000551	21107220	7277706	6094432	21429018	13975522	13816879	5863810	7620762	26885046	24091900	8697946	28359460	21516492	22900318	7475604	22528210	21960300	19067424	5485517	5524427	5525440	7025786	38730392	32458260	7444068	27623636	28706190	13226453	9348085	25886468	19640334	8363318	27986236	27793892	30051766	26668192
Cytidine 2',3'-cyclic phosphate	3	99.6	304.038	304.034	C9H12N3O7P	NMPZCCZXCOMSDQ-ZRTZXPPTSA-N	304.03833:38102 305.04168:352107 306.04504:0		37879	44813	31766	90828	86825	56674	31273	68632	30108	31121	14380	24615	45607	26577	24344	26793	12946	11419	65135	24661	48916	26787	36485	29047	24551	23278	9485	21741	916.992	26528	25026	9170	17824	13530	10911	28382	51364	44175	15088	28476	31608
Cytidine monophosphate N-acetylneuraminic acid	3	100	615.154	615.154	C20H31N4O16P	TXCIAUNLDRJGJZ-BILDWYJOSA-N	615.15424:805215 616.15759:0 617.16095:0		326719	631896	910062	915522	780917	1100221	981269	191103	649626	1058941	8257	1561190	1324476	2022741	1441954	1673470	1817267	740326	1401360	1518389	952839	1394221	1759050	835994	1525851	63577	2304281	2969367	2756419	950801	1693719	1576550	1153259	1039167	1352137	1419322	2332252	2517331	601207	438011	477962
Cytidine monophosphate	3	99.1	322.051	322.045	C9H14N3O8P	IERHLVCPSMICTF-XVFCMESISA-N	322.05127:157784 323.05462:186863 324.05798:31191		716.673	20383	414584	445028	514164	475593	476866	425604	82395	442637	48470	119538	452932	262878	142798	410904	368544	242940	562919	612021	203661	457590	467536	103603	436693	414475	191803	284036	281377	221841	385010	321680	163663	138796	122780	190949	196724	212421	238787	306824	139758
Cytidine	3	87.1	244.066	244.093	C9H13N3O5	UHDGCWIWMRVCDJ-CCXZUQQUSA-N	244.0665:135221 245.06985:27339 246.07321:224867		12783	137476	330693	358110	214689	143036	237359	94809	9268	13776	11753	19627	11605	11921	33595	134353	88651	43364	222164	113898	99995	101905	205019	10329	8246	33671	6355	6628	7567	35782	11342	10040	11633	16279	6521	25932	105526	126626	60337	35961	64115
D-1-Piperideine-2-carboxylic acid	3	100	128.07	128.071	C6H9NO2	GEJXSVNGWOSZPC-UHFFFAOYSA-N	128.0703:2303802 129.07365:609471 130.07701:7940644		2898511	1201472	4314854	4499550	5538003	4502002	5844208	5195998	155164	617150	227951	191462	488111	778576	798053	657588	1331978	812522	842613	2489353	491657	717725	883578	480807	964590	2257287	268684	816836	949407	744373	785763	2030226	901944	489198	500197	342127	763488	2036104	934883	1209814	2304148
dADP	3	89.5	410.051	410.027	C10H15N5O9P2	DAEAPNUQQAICNR-XVMARJQXSA-N	410.05075:93083 411.0541:0 412.05746:0		26038	34287	38128	34464	470.159	24300	77680	27780	18539	78688	4702	20206	76165	28445	14627	17664	30570	470.159	21531	15486	38077	42442	29858	470.159	74646	95604	50273	88376	146660	52052	74985	129252	52689	108819	147917	15694	135243	101061	39521	40615	40422
D-Arabinose 5-phosphate	3	87.5	231	231.026	C5H11O8P	PPQRONHOSHZGFQ-WDCZJNDASA-N	231.0005:71654 232.00385:69228 233.00721:0		19256	26899	54423	18609	126139	160687	56584	44840	17475	32620	95952	11817	16555	84748	38058	1181.7	22274	58535	52626	39014	14664	16374	17766	20129	78305	57515	1181.7	22149	86535	15312	28468	174214	68880	72136	18039	16949	34365	14849	12547	25479	16852
D-Arginine*	3	100	175.118	175.119	C6H14N4O2	ODKSFYDXXFIFQN-SCSAIBSYSA-N	175.11833:5143971 176.12168:1043959 177.12504:0		14491774	16386946	23044322	21547016	21025958	22247650	21514176	20663644	21676662	17783348	22584	25491234	28054912	29105782	17445888	25552136	25228074	11839218	17447496	15328584	25693030	26455810	27146874	27354910	29415942	25922248	13482536	16571334	12695760	12118386	18693722	19195776	19269842	20516774	17913514	25314102	28992254	22415362	13234327	14612576	14311872
D-Aspartic acid*	3	99.7	134.041	134.045	C4H7NO4	CKLJMWTZIZZHCS-UWTATZPHSA-N	134.04074:3186236 135.04409:210634 136.04745:804551		9415179	11679002	3762088	7550044	7814134	7988532	4293586	4193194	11097730	10115199	515727	12607072	6505185	10637798	12256710	12292721	4414698	5026697	4046720	5699218	6553807	6739532	11060524	5329516	3858658	4666115	5932862	4824321	4527921	11013508	10064150	10078588	15017799	12963979	14095418	13418364	13600354	14273485	9756232	11678210	11201222
dATP	3	70.5	489.952	489.994	C10H16N5O12P3	SUYVUBYJARFZHO-RRKCRQDMSA-N	489.95175:352319 490.9551:0 491.95846:421141		883380	977861	1189936	511548	856490	818319	646932	774683	70182	60501	85624	266275	496881	269801	230056	466617	268381	459539	293283	164895	596679	354313	510743	932100	920603	391092	445201	544865	326111	654260	421009	233698	438389	194066	83531	514891	420379	241567	329840	373632	93224
dCDP	3	67.9	385.972	386.016	C9H15N3O10P2	FTDHDKPUHBLBTL-SHYZEUOFSA-N	385.97202:179854 386.97537:0 387.97873:819538		796709	809986	329080	30530	265826	313507	204477	80891	390635	75784	193872	415276	252693	126462	362290	129390	67231	433322	349725	289558	141704	314116	145194	252248	144277	228278	377741	162962	176915	127800	124148	376213	550476	275737	211443	310839	146556	307182	100647	50400	148736
dCTP	3	77.8	465.947	465.982	C9H16N3O13P3	RGWHQCVHVJXOKC-SHYZEUOFSA-N	465.94687:46341 466.95022:0 467.95358:0		17999	45553	16674	40789	41832	41945	28405	38250	29057	52003	21861	63315	80213	30967	48131	66737	13230	31950	16227	35099	30264	50973	32131	35827	50854	53086	21618	15190	19193	45456	39416	49536	44407	43616	16867	10830	33822	34147	85835	59224	24329
Deacetyldiltiazem	3	99.7	373.154	373.158	C20H24N2O3S	NZHUXMZTSSZXSB-MOPGFXCFSA-N	373.15436:42805 374.15771:0 375.16107:93411		37937	21304	44425	15957	94112	72352	149663	92681	85725	50516	33643	43179	58846	88394	20733	91729	33546	35546	49418	77583	10554	46614	81560	63442	50368	61667	35640	53980	47658	18840	45687	100306	66547	31907	119757	9564	28578	64757	31405	57557	106668
Decanoylcarnitine	3	75.3	316.21	316.248	C17H33NO4	LZOSYCMHQXPBFU-UHFFFAOYSA-N	316.21051:2014290 317.21386:370618 318.21722:32067	55.01855:2449 55.8048:1093 57.07056:5914 59.04991:1183 67.05489:1508 69.82288:868 81.07027:3939 83.08588:1297 84.08111:7801 85.06514:8886 87.04446:2523 99.04426:20318 102.09152:7071 115.03877:9777 123.11683:1515 126.05437:1068 159.06451:9735 216.12228:10619 222.94708:1535 316.21066:10532	13721812	2772972	1016164	1861173	20421678	27848490	9421724	16248431	1169307	3982503	64166	1529345	8577004	4898005	8058318	7126570	7178530	9286048	7197624	9753593	8008798	8975649	2760476	1357547	798878	16526265	1928781	6305019	5621132	11876726	2806398	4404500	4567698	2934468	2170993	963925	2289456	1608602	5537110	3178532	5578552
Decenedioic acid	3	99.8	201.109	201.112	C10H16O4	XUNMWLWTZWWEIE-FNORWQNLSA-N	201.10883:2523810 202.11218:215420 203.11554:0	52.33828:1688 52.85428:1537 55.00843:1531 55.41275:1840 56.96555:2278 84.74268:1665 201.10947:3782	1205441	10310428	9957497	8041170	12711320	24324264	10626893	9377805	1171979	284964	12015	1253901	7927950	7931937	5896794	17152572	4751258	5621488	19438962	8943049	5822206	8496850	5592286	10617138	6570067	6618679	9704475	6093953	6886270	10269532	4989948	7504309	10007201	5410570	4228658	9541541	8485385	6508212	8002452	5371860	5393070
Dehydroisocoproporphyrinogen	3	67	651.201	651.246	C36H36N4O8	JDRJCEDEXKHHDY-TXUIXYGZSA-N	651.20123:138097 652.20458:0 653.20794:0		678064	623472	462573	321773	322540	216821	194352	225347	432672	138881	410.712	123548	115428	148665	28315	5328	11564	175218	122203	209663	440616	254324	252434	386552	267059	300020	73957	31203	76104	263223	365702	158964	104726	86720	121681	168033	129782	126372	22885	16129	54528
Dehydrospermidine	3	96.8	142.122	142.135	C7H17N3	YAVLYBVKPXLZEQ-UXBLZVDNSA-N	142.12219:616521 143.12554:0 144.1289:15721269		2805499	1047874	146373	191031	214303	75824	26393	336833	543631	91138	6476	140523	424842	609903	130997	278406	252656	243232	482381	349479	260750	439758	344754	289233	227002	452352	126901	125112	362972	313302	205818	343624	183246	199009	546118	172936	106040	81331	261173	156657	128883
Deoxycholic acid glycine conjugate	3	99.8	450.318	450.321	C26H43NO5	WVULKSPCQVQLCU-ZMBDPXIHSA-N	450.31833:83754 451.32168:13748 452.32504:9751		403081	423603	330806	315590	183096	144323	234067	295863	423517	182181	256650	391957	310956	273716	379412	302152	131744	358051	293567	200858	376230	268469	215809	343512	261271	203778	364935	247997	85599	205226	283053	235478	365536	270688	130875	244875	272144	182943	340658	268983	244534
Deoxycytidine	3	99.9	226.081	226.083	C9H13N3O4	CKTSBUTUHBMZGZ-SHYZEUOFSA-N	226.08105:793350 227.0844:2257262 228.08776:353302		1690.07	261369	278657	278089	466270	606878	94627	244309	412889	1404047	86188	1422854	1130386	1327001	2758690	2859962	3027194	65050	287466	172430	271043	330880	116156	337900	329451	594335	300970	103204	281786	808521	1170024	924666	437714	936273	852762	1209435	970633	1782517	268812	439147	691555
Deoxyhypusine	3	88.9	218.21	218.186	C10H23N3O2	PGPFBXMCOQNMJO-VIFPVBQESA-N	218.21053:2806430 219.21388:448127 220.21724:18043	56.96545:806821 57.07055:7573 58.97001:4433 62.74177:4531 70.06561:17942 71.95238:67761 72.96011:8288 74.97581:21370 79.83263:3991 84.96003:87877 88.07568:8933 98.97551:57118 100.99113:6387 102.97021:9781 102.9939:4635 105.6685:5077 112.99073:8133 116.98574:30314 119.00124:4769 131.00104:21540 134.99629:8633 149.01152:89295 153.43285:5114 167.02226:44780 171.89781:4123 177.00557:8917 195.01752:10…	12792895	12246711	12740596	11077449	13205527	13559320	16930770	16519842	780931	447344	925.811	46489	131198	154087	1498841	1328698	1438325	11198967	9855300	11381655	3626058	3509255	3852500	9258	26781	106121	14033	51085	139097	28398	136892	399250	22409	30319	120165	849372	776986	973002	1253365	2493390	3194626
Deoxyinosine	3	97.9	253.103	253.093	C10H12N4O4	VGONTNSXDCQUGY-RRKCRQDMSA-N	253.10347:245625 254.10682:25778 255.11018:56360		1496870	572694	1000374	560796	1435385	1570269	379269	406656	638326	620555	584592	451160	400013	369881	335105	802265	478040	519412	997518	712870	391919	650099	484205	747946	540387	759168	450285	856693	539417	904533	1070284	532133	352693	1280360	359969	243068	866078	315731	906094	249682	637874
Deoxypyridinoline	3	92.9	413.222	413.203	C18H28N4O7	ZAHDXEIQWWLQQL-IHRRRGAJSA-N	413.22226:215957 414.22561:94480 415.22897:151745		1638376	1351857	803609	1279480	1374933	1392088	1327272	1476600	977545	1177739	937207	1148865	1270896	1402875	1127286	1492912	1546331	824870	1255455	1415783	1147302	881850	1164856	1484244	527894	1420452	750801	1439986	914988	1129786	1357365	1440625	695935	899176	1067952	1284371	1133833	1199693	1124140	1007514	1196524
Deoxyribose 5-phosphate	3	94.8	215.015	215.031	C5H11O7P	KKZFLSZAWCYPOC-VPENINKCSA-N	215.01521:3923706 216.01856:742497 217.02192:209067		14254511	11612552	13866382	17491420	17222312	16003258	15061492	13847285	10707075	4461388	4347	5919515	7692909	4480615	5236374	8005516	8350628	9344832	10106439	11586338	6462132	8879206	8711971	7108335	11247598	9309975	7841254	8410689	6334364	5736292	11688306	9582128	3972221	4672323	5232671	6839492	6522308	7317339	6044022	6176850	3618250
Deoxythymidine diphosphate-l-rhamnose	3	98	547.084	547.074	C16H26N2O15P2	ZOSQFDVXNQFKBY-CZRCVJRHSA-N	547.08362:43461 548.08697:0 549.09033:19349		24569	23823	65510	54955	129389	113597	180681	162771	49364	9420	477.6	10781	23412	41340	28945	44197	58264	19128	16057	61435	63396	29443	33672	29928	30699	58789	58327	26914	93793	23582	31273	48363	16137	4776	32285	21084	12436	57306	41990	41731	91050
Deoxyuridine	3	99.9	229.08	229.082	C9H12N2O5	MXHRCPNRJAMMIM-SHYZEUOFSA-N	229.08026:145294 230.08361:0 231.08697:0		477451	525524	552175	510460	582787	383623	507781	364354	76674	15794	6614	251138	38922	107386	101907	97639	160627	59149	192808	90196	627392	608928	650182	346152	294005	161483	5064	9733	23168	163145	87987	41053	148084	12893	51335	265657	154530	92022	10423	9737	5923
D-Erythro-imidazole-glycerol-phosphate	3	82.4	236.997	237.028	C6H11N2O6P	HFYBTHCYPKEDQQ-RITPCOANSA-N	236.99712:1688422 238.00047:1539629 239.00383:171042		4026782	3374986	3999384	4287008	4318271	3854740	3165966	3631222	2878666	2693206	215833	1828045	2239265	1977874	1948100	2064871	1539243	2737985	3237815	2801297	2119040	2559521	2225917	2743845	3720032	3310220	2601690	2732530	2386822	3062758	2986304	2772640	2014962	1984218	1910396	2533412	2904212	2205083	2850262	2360646	2488502
Desmosine	3	99.4	525.286	525.28	C24H40N5O8	VEVRNHHLCPGNDU-NIVVRJPPSA-O	525.28619:2529049 526.28954:719987 527.2929:197711	50.33737:1615 50.49963:1513 58.39247:1709 59.11517:1501 62.89348:1834 70.55753:1737 76.91463:1629 77.78616:1820 80.08502:1728 91.56567:1754 138.60394:1916 164.3707:1775 345.21472:1917 345.25641:2215 446.14337:2154 525.28632:399093	11177585	12432193	13117747	13886623	13682307	13788697	12880586	13388139	5758437	2988340	34135	6808622	7381819	6859401	7017884	7785940	7372196	9323716	9583755	10316180	14566282	15162952	14637093	12561559	11626230	12278454	8365310	8945685	9225652	10172243	9670636	10456823	7957670	8097848	7802976	8720417	9683031	8884173	8883244	9743374	8418871
Dethiobiotin	3	100	215.138	215.139	C10H18N2O3	AUTOLBMXDDTRRT-JGVFFNPUSA-N	215.13815:778488 216.1415:518709 217.14486:252883		1407541	1315221	1685318	1928391	1780626	1952846	1830693	1991754	1717170	1316024	5158	1899016	1720368	2250021	1817064	2287540	2319039	1240682	1620170	1760800	1507499	1868662	1906499	1368405	1843390	1922664	1347813	1691579	2190696	1465748	1480532	1967510	949585	1076058	1234918	1548567	1669248	2254051	1264927	1450847	1646715
Deuteroporphyrin IX	3	86.5	511.207	511.234	C30H30N4O4	KWKUIRGQJJFUCG-LMKUSPAJSA-N	511.20709:1088240 512.21044:358138 513.2138:66888		4082	271.843	306202	69071	1636884	1413037	4993245	4975390	1479367	2364506	70877	36041	31674	1710992	4921	123548	1699873	271.843	17011	875030	271.843	111008	1509164	4763	39912	672160	18363	300934	2815880	14684	412961	3359025	33446	408112	2830168	3599	118870	1181585	63807	870575	3464161
Dextrorphan O-glucuronide	3	75.3	434.18	434.217	C23H31NO7	YQAUTKINOXBFCA-JXZOLDDASA-N	434.1796:23390 435.18295:0 436.18631:0		22364	13963	14582	30775	30664	22495	25936	33875	393.569	5942	393.569	41824	7893	6923	22226	31943	27097	15390	12537	12537	25919	30381	6767	5836	393.569	5394	20527	16837	23483	5034	6124	4176	5519	6056	12114	4393	9749	393.569	35502	35479	17233
DG(14:0/0:0/20:5n3)	3	68.3	587.423	587.467	C37H62O5	MOLFKNFPDDEALJ-JNSNDCRBSA-N	587.42328:55785 588.42663:0 589.42999:0		133044	10153	36510	59113	63156	51050	85821	7921	17541	583.067	583.067	23325	10204	42184	32830	12797	14956	20035	31244	54474	27592	40320	6811	25783	36925	113249	33696	75262	31522	98998	89388	31109	39557	17734	15487	104980	71911	53033	26416	36616	583.067
DG(14:1n5/0:0/14:1n5)	3	74.2	507.367	507.405	C31H56O5	HLHDHRLWUZRJSS-CLFAGFIQSA-N	507.36685:307682 508.3702:74018 509.37356:26600		409601	361425	388618	420560	279453	560757	1623851	1431345	457337	335150	44341	248669	264937	177645	268430	237371	225434	257305	187598	413327	214412	466924	549620	425846	421439	451152	216421	167502	356202	395569	299341	247848	311979	546988	714877	394077	405837	425406	332418	272161	445024
DG(14:1n5/0:0/18:4n3)	3	97.4	557.41	557.421	C35H58O5	JXOBLOUJGKKGGQ-BSXPULOESA-N	557.40955:105715 558.4129:31207 559.41626:37253		378329	451152	323956	415641	563750	469984	828471	682773	257680	346675	257107	279292	326052	341870	413692	291280	413815	165227	394328	475534	240612	250483	506204	440402	398878	507308	324007	124825	326770	266619	474642	283043	485700	264561	438369	58821	308458	488715	314776	249230	130013
DG(18:4(6Z,9Z,12Z,15Z)/18:1(11Z)/0:0)	3	65.9	615.453	615.498	C39H66O5	QFHXBFXVSWPVCA-JRRRHNQSSA-N	615.45264:70190 616.45599:15777 617.45935:0		318566	465972	123628	293151	299145	451864	274739	187490	376577	91084	445586	261277	185051	408125	484344	249017	101523	162119	291307	139967	311147	110547	225114	218696	372438	110525	260740	228671	143810	538141	175880	123811	388756	143635	228759	314331	185422	180455	134178	117658	95918
DG(20:4n6/0:0/18:4n3)	3	94	637.465	637.483	C41H64O5	FMXONUHOVBVFLP-OAMCYMRISA-N	637.46509:56150 638.46844:16185 639.4718:0		356303	215925	223732	357569	185203	240471	258850	304777	83902	270667	252737	240154	86587	301066	142236	143527	300722	109113	299099	128233	148303	118466	89674	63318	130254	109250	108309	95171	190127	438047	89869	154974	487426	74254	174910	157021	252835	355613	183072	239852	209679
DG(20:5(5Z,8Z,11Z,14Z,17Z)/15:0/0:0)	3	63.3	601.435	601.483	C38H64O5	JTSRFZCOFLABRD-ZIOIQAJMSA-N	601.43494:96900 602.43829:17451 603.44165:29555		432298	453814	338869	437161	649361	537598	416431	568257	474337	508916	187271	290194	190342	291329	307109	142566	208221	427030	157533	223144	401952	225537	242357	187191	478274	396730	404199	243211	244614	435783	442047	306647	318631	224755	255577	276803	197467	157191	220273	249381	443156
DG(22:5(4Z,7Z,10Z,13Z,16Z)/22:2(13Z,16Z)/0:0)	3	99.7	723.598	723.592	C47H78O5	XZCDBXKQMQJHRU-CBVIBOQOSA-N	723.59821:549437 724.60156:265808 725.60492:68793	59.36546:1566 111.56538:1694 169.34828:1505 198.65855:1767 501.11008:1588 650.48602:1763 723.5979:121107	3000506	3145927	3813406	4140188	4520932	4397579	4298569	4918168	2620747	3535410	3933746	2957062	3572052	3996697	3563508	4134918	4457958	3249186	4242788	4415986	3447796	3557859	3968407	3574757	4285306	5370907	3189090	4000442	4964026	3435838	4517319	4581120	3554968	4714810	4790713	2029045	4700830	4631614	3885164	4053920	4870759
DG(22:6(4Z,7Z,10Z,13Z,16Z,19Z)/18:4(6Z,9Z,12Z,15Z)/0:0)	3	86.9	661.456	661.483	C43H64O5	QJFAPVLDILEWRF-XMYMBRPUSA-N	661.45624:55952 662.45959:0 663.46295:18125		107459	102604	105151	105318	130370	56923	227019	243120	151559	71184	13567	122264	120363	83026	131048	66602	84311	127133	95568	75507	129217	99210	155313	71276	120361	79964	106593	46692	44538	95357	39798	101998	107767	94066	66150	115951	62608	51753	29587	31306	98682
DG(24:1(15Z)/22:2(13Z,16Z)/0:0)	3	94.4	759.669	759.686	C49H90O5	KYJWXFJTKORGOQ-QUSLOAQQSA-N	759.66913:129600 760.67248:65217 761.67584:10465		537043	492198	684710	694290	663671	682610	805624	676063	474338	335837	629386	502666	650914	720581	655626	696378	722636	502156	684173	370585	489567	661562	691456	324391	453080	488820	702551	734430	531005	708271	732514	721191	626776	801786	430613	234424	740962	862416	592911	744576	753642
DG(8:0/19:0/0:0)	3	99.1	499.429	499.436	C30H58O5	JDIHVLHJBFEPBC-NDEPHWFRSA-N	499.42892:132754 500.43227:0 501.43563:0		51880	74423	106131	167999	114288	200614	156180	44395	37176	12032	4721	37120	40071	22632	49815	197459	70417	58206	104999	68167	31051	9901	48409	35817	57149	78530	39984	31980	45710	6415	408.27	4781	15943	7975	5168	21738	48863	79202	22624	11729	4917
D-Glucuronic acid 1-phosphate	3	98.7	275.008	275.016	C6H11O10P	AIQDYKMWENWVQJ-AQKNRBDQSA-N	275.0083:166530 276.01165:37396 277.01501:0		15423	12212	323296	349599	424251	469411	421927	448131	57029	251237	349288	64975	341515	425287	28260	287669	412481	109912	372024	408168	58892	200419	390627	99675	166253	492956	49233	340626	384889	121468	369359	260205	157589	355796	448009	130320	267872	449291	103394	396552	452626
DHAP(10:0)	3	99.5	323.121	323.127	C13H25O7P	DWBYHKXQHTVKTE-UHFFFAOYSA-N	323.1214:543123 324.12475:84063 325.12811:162840		2988765	4068386	3156290	3196072	3146392	3445450	3618208	3433404	2620042	849821	358560	2072106	2364534	2405106	1747106	2348084	2469431	2497824	3022470	2676240	2326024	2648601	2620245	2994946	2809652	1643382	2805124	2523821	2538023	3016934	2725630	2564446	2230132	2134944	2357169	2830042	2202176	2575166	2801848	2345821	2914260
DHAP(18:0)	3	64.8	437.22	437.266	C21H41O7P	GTPATKZCXDKGQS-UHFFFAOYSA-N	437.2197:258764 438.22305:140372 439.22641:22079		446159	536324	713797	710826	754242	813813	1217405	1195160	729854	820093	638666	567355	667027	849531	320446	629430	488348	551065	695162	747758	582934	651292	788580	614254	685676	700538	586936	319645	811344	623071	669938	826349	567902	708443	859041	599813	674093	826415	604975	760237	910019
DHAP(18:0e)	3	70.7	421.314	421.272	C21H43O6P	DSLZSTBYLRGPIK-UHFFFAOYSA-N	421.314:4025746 422.31735:4399802 423.32071:922822	53.00274:2480 55.0549:10999 57.07055:86569 58.59053:2257 66.40434:2655 67.05478:9756 69.0705:6115 69.08718:2533 71.08602:43585 73.02871:12269 81.07037:14034 83.08585:12702 85.10151:26112 87.04455:2811 89.05991:13289 94.58562:2331 95.08571:26408 97.10134:7398 109.1011:15968 112.40291:2773 227.19949:526418	698325	533130	2197941	1700616	6103728	7719078	27580362	27638442	16571823	5223047	324170	1081754	1605194	8134348	964952	1824133	7211240	650120	1581172	6774030	741529	1891936	8056392	894775	1879036	7851400	1014524	2458211	9373056	1399620	2955844	10796743	1302180	3371112	10565398	381599	2518890	9660202	1960680	5206120	12825530
DHAP(6:0)	3	99.2	267.058	267.064	C9H17O7P	DYGQOKMJJPXFMO-UHFFFAOYSA-N	267.05762:783640 268.06097:297045 269.06433:973610		1443193	1291001	1675851	1382965	522624	1138178	1193522	1448885	867432	912225	110174	1473879	1294830	959709	1331061	1690283	1610619	1344014	1552095	1009146	2145834	2141952	2273879	2314687	2096444	1598848	1278488	1605544	1592811	2299931	2625060	2008293	1585780	843010	1297000	1599681	964785	1412342	1383296	1468157	1159504
DHAP(8:0)	3	99.7	295.099	295.095	C11H21O7P	PQQGELFARUCGEM-UHFFFAOYSA-N	295.09891:1849318 296.10226:279580 297.10562:0		6047186	5833396	7221763	7048484	5312223	5955279	4660562	5166560	3724211	1452463	219161	4414766	4529540	3935058	3761109	3851363	3443771	5750384	6084972	4808330	4429866	5338112	3640140	5346606	5299299	4662910	4603044	4893010	3870987	5348152	4005672	3405700	3967107	3316816	3306432	3444366	3550931	2423336	4072004	3568217	3179336
Diadenosine diphosphate	3	99	675.101	675.108	C20H26N10O13P2	FHISWBUCBBVWGG-SNESVTBZSA-N	675.10107:120983 676.10442:0 677.10778:0		1308.64	1308.64	47025	1308.64	1308.64	42687	44138	1308.64	1308.64	1308.64	1308.64	21299	1308.64	20925	16743	1308.64	22450	1308.64	44381	1308.64	1308.64	1308.64	1308.64	1308.64	1308.64	79419	1308.64	20601	27832	1308.64	1308.64	37843	16492	1308.64	23297	33372	34795	13086	1308.64	1308.64	1308.64
dIDP	3	100	413.027	413.026	C10H14N4O10P2	BKUSIKGSPSFQAC-RRKCRQDMSA-N	413.02704:127504 414.03039:0 415.03375:104581		299956	38393	190264	76760	47905	201460	68452	144554	13631	30051	38885	26774	194209	106204	103400	62630	223166	51958	198018	94209	44250	105178	177963	50329	220704	214263	92269	174013	171843	81764	230863	285827	95274	28175	154091	128423	65739	99409	1363.13	57827	17887
Diethanolamine	3	100	106.086	106.086	C4H11NO2	ZBCBWPMODOFKDW-UHFFFAOYSA-N	106.08613:385531 107.08948:16493 108.09284:242912		378549	448331	983843	700952	878705	1062198	1540026	1269014	418874	229987	342688	313514	180739	549594	280269	250984	393715	810697	437498	1600003	291552	149687	289972	311741	131333	462733	209724	266244	317628	859004	676582	1460031	240964	96829	663525	890275	1240634	2078263	273160	303642	521493
Diethylphosphate	3	100	153.032	153.032	C4H11O4P	UCQFCFPECQILOL-UHFFFAOYSA-N	153.03206:3736720 154.03541:514432 155.03877:97744	56.96547:594 59.93095:757 74.45396:689 77.49653:658 81.07671:654 95.561:725 113.16543:825	34886488	21848546	26507944	29233728	26605760	26103504	25546140	27694670	31498200	29302238	26722264	23755420	26354830	18878670	30063964	24794652	24999562	26361088	25950764	19916196	28032254	20923832	29101344	31755284	26169068	28535234	30137198	23597222	23006688	26369992	24146406	20898908	26469972	22121022	23664040	28697554	30634362	22176296	31534148	29675232	25787908
Dihydroceramide	3	99.9	330.298	330.3	C19H39NO3	XSDVOEIEBUGRQX-RBUKOAKNSA-N	330.29849:165042 331.30184:42917 332.3052:42848		758462	794828	997019	813662	811002	857051	776417	778653	823049	879993	859391	828427	816425	734480	799019	803713	788426	858843	807796	548524	814713	838007	794282	788824	791906	767225	815575	814812	735225	814251	805584	424776	850101	829731	850456	863127	813721	860247	484192	863578	876020
Dihydronaringenin-O-sulphate	3	98.8	355.056	355.048	C15H14O8S	IKBKWHISHDVLNO-UHFFFAOYSA-N	355.05597:159126 356.05932:0 357.06268:50615		338473	295489	347190	253743	281735	481423	315015	268328	342280	282390	42704	328344	296125	353463	231512	290499	283275	128469	163944	120816	251735	332532	384423	416874	291735	579096	46312	61568	23165	48227	52732	168719	137386	210778	387357	284204	424327	275133	245760	165199	268575
Dihydroneopterin phosphate	3	99.8	334.053	334.056	C9H14N5O7P	PLSQMGZYOGSOCE-XINAWCOVSA-N	334.05292:64870 335.05627:0 336.05963:0		98200	212611	149686	93305	62125	77062	91961	86626	36590	8247	22022	52980	42783	27530	26913	28449	16269	48446	29332	31719	93327	53358	34237	44083	30011	25454	49355	13473	11347	48729	9499	23308	16041	629.159	9715	39990	62805	25550	22782	13901	20168
Dihydroneopterin triphosphate	3	99.6	493.993	493.988	C9H16N5O13P3	DGGUVLXVLHAAGT-XINAWCOVSA-N	493.99319:324488 494.99654:0 495.9999:0		511444	413930	576722	389083	561621	443891	448100	202496	101400	33621	3362.09	254681	360240	236670	78381	122829	140953	165006	329771	223659	311751	528958	492518	352152	688996	669601	349788	593600	485324	474387	334286	601588	416530	434165	299404	278292	320908	405540	118236	161440	71522
Dihydrothymine	3	100	129.066	129.066	C5H8N2O2	NBAKTGXDIBVZOO-UHFFFAOYSA-N	129.06564:1200962 130.06899:61339896 131.07235:6657986		3997022	1263526	453115	201412	1039045	404770	847406	484756	3506261	3076010	18477	4067208	3109020	1785325	2585003	4092360	5105444	2196938	1485122	2775065	4295537	4796909	5054405	905011	1777283	2703755	1455827	2171900	1655778	4075395	4105120	3820797	2164689	1198775	989013	1766313	2780738	2643930	3680122	4309716	2721989
Dihydrouracil	3	100	113.035	113.036	C4H6N2O2	OIVLITBTBDPEFK-UHFFFAOYSA-N	113.03547:749653 114.03882:98617 115.04218:342974		2180283	4806878	2314402	3300428	2423795	2228112	4087647	5190943	1192026	776637	1198118	1325032	2462372	2862405	2310710	1857935	904746	1821124	1993432	2665301	2937598	2504292	2818690	976290	1486162	1949406	1836975	3331196	2304695	945667	639763	2527998	1172166	980057	2064304	824083	1439450	2308695	1187527	1717878	2723356
Dihydroxyacetone Phosphate Acyl Ester	3	97.1	198.988	199	C4H7O7P	IWFZHMQFZRLGDQ-UHFFFAOYSA-N	198.98802:615152 199.99137:1230276 200.99473:0		540903	410532	866251	976097	1167795	1122603	1106715	1298231	603370	641712	1286631	664634	1131670	1239287	737095	1041387	913761	961746	1322638	1448463	873091	1079844	1031551	592952	720157	979269	756928	829848	988302	700710	826023	934641	608767	933800	1027499	967089	942329	1083840	841870	1136356	1202477
Dihydroxyacetone phosphate	3	62.9	170.957	171.005	C3H7O6P	GNGACRATGGDKBX-UHFFFAOYSA-N	170.95715:166402 171.9605:54480 172.96386:219812		14075	11263	15171	12325	15001	12438	70658	20854	47960	661278	241332	172797	52469	78049	31900	111077	24598	26006	23961	35480	27574	7736	50511	8720	22948	94080	773.62	31303	25927	27958	17767	80879	8935	38127	34064	29352	12105	70879	136668	50510	163049
Dihydroxyfumaric acid	3	80.7	146.961	146.994	C4H4O6	KAPRQAPANAEVOD-UHFFFAOYSA-N	146.96072:163679 147.96407:32606 148.96743:782561		273835	369125	856763	258951	464358	590799	624270	513430	683052	522616	336054	557354	380580	417576	435246	532381	308095	335438	254132	406398	182933	615830	466617	215596	467185	383882	482237	612648	460932	571109	493274	357200	420137	442205	435926	717507	416080	426002	177102	430215	521939
Dihydrozeatin-7-N-dihydrozeatin	3	99.1	382.18	382.173	C16H25N5O6	WSELIHNWDGFXRQ-UFZVAZPKSA-N	382.17993:32112 383.18328:72003 384.18664:0		42917	35701	69781	89742	94587	103459	94884	52081	32211	100188	156298	34525	57493	95733	46384	36923	84313	61982	45270	59994	61308	61852	48821	23975	49142	72493	90592	123026	90328	75884	85598	121693	72350	106834	54352	149374	107757	69615	67779	68919	69319
Dihyroxy-1H-indole glucuronide I	3	99.9	324.074	324.073	C14H15NO8	IAHCDPVIVIKDFJ-DIACKHNESA-N	324.07416:885542 325.07751:113303 326.08087:0		1033474	1785316	1615218	3040706	1885615	3793475	1761944	2439407	1206368	1240256	505.406	1527538	3211297	2079627	789878	1529506	771490	917914	1033205	1521150	6068181	9388826	4731398	589547	1645982	739836	1520370	2043890	1119894	2554230	4486184	3152592	1476831	1538459	3159468	4288451	2024726	2726540	1924450	2840514	1384873
Dimethylallylpyrophosphate	3	100	247.014	247.013	C5H12O7P2	CBIDRCWHNCKSTO-UHFFFAOYSA-N	247.01373:160477 248.01708:0 249.02044:0		60856	110878	332994	366445	419231	587501	568827	468839	77239	165709	467399	24927	440015	550545	46078	373941	575606	213077	431507	493305	37150	297349	624536	193954	226493	485568	104723	372135	557188	164993	452873	375631	129113	224212	647328	148054	237348	589202	161300	512411	343864
Dimethylarsinate	3	85.3	136.931	136.959	C2H7AsO2	OGGXGZAMXPVRFZ-UHFFFAOYSA-N	136.93065:26308 137.934:0 138.93736:0		15163	15109	17806	16517	15745	562.877	562.877	562.877	21249	11865	562.877	32908	12668	562.877	11403	8234	20096	8584	562.877	562.877	12521	38868	11877	12842	17420	8347	9617	10801	562.877	11298	9579	9365	9428	25089	44683	562.877	27256	9413	9922	12655	562.877
Dimethylarsinous acid	3	99.9	120.966	120.964	C2H7AsO	VDEGQTCMQUFPFH-UHFFFAOYSA-N	120.96611:58366 121.96946:0 122.97282:61203		21113	63282	23778	55673	37747	24717	40531	43060	19368	56347	53483	22589	23506	89635	33421	48335	28337	59327	64564	39344	73088	21155	101807	33184	15796	20691	883.516	79282	28914	23730	8835	13831	39269	37229	23695	57415	23590	34225	26867	19145	14053
Dimethyldisulfide	3	100	92.9835	92.9838	C2H6S2	WQOXQRCZOLPYPM-UHFFFAOYSA-N	92.98347:28470 93.98682:0 94.99018:362381		13763	16592	28238	959.176	44685	63105	34668	16248	959.176	959.176	16271	11501	10544	25994	959.176	14628	16412	17904	23807	29453	17304	12076	29057	12019	12535	57563	11004	11077	13187	13355	17611	33284	24257	80267	22258	11047	19009	15049	959.176	23683	16956
Dimethylprotoporphyrin IX dimethyl ester	3	91.2	591.275	591.297	C36H38N4O4	WASRLAPXOHTNAX-MFBGAUBSSA-N	591.27509:181407 592.27844:37701 593.2818:0		24766	205679	153249	251290	307614	283108	249657	22732	76624	24096	449.684	29603	75708	23185	449.684	449.684	449.684	6092	8274	6121	435018	47128	527685	114697	221085	102003	449.684	449.684	449.684	22290	5634	66189	449.684	6286	14760	9972	21846	71664	68722	74052	61609
dIMP	3	100	333.06	333.06	C10H13N4O7P	PHNGFPPXDJJADG-RRKCRQDMSA-N	333.06039:294169 334.06374:0 335.0671:102517		64459	76008	161820	280433	412696	98843	98351	64077	354060	881789	90226	58032	350282	417585	156853	245322	497794	358011	324110	480718	186364	382795	205926	121642	155524	215795	62578	138485	204279	440102	429602	353064	232836	286131	68577	199374	630508	481914	311554	598651	465296
Diphenol glucuronide	3	99.8	287.073	287.076	C12H14O8	ICPYZFZFSLTYID-GPTQDWHKSA-N	287.07303:121892 288.07638:51496 289.07974:152899		44476	272516	401830	258485	117254	424042	320836	343471	64602	15992	435.128	5460	13109	5281	86131	95729	74576	126338	142627	174586	162872	175893	201021	86924	156940	44786	73960	28470	40025	29091	23276	34313	13002	12787	7257	159082	162375	93803	181270	93417	202292
Dityrosine	3	99.5	359.13	359.125	C18H20N2O6	FHOZGLMQYMAREG-UHFFFAOYSA-N	359.13007:68322 360.13342:0 361.13678:17380		93501	146499	268317	264656	303167	294637	115534	304072	219062	117623	272997	235419	203812	187335	257020	189163	163976	210224	221777	284627	165219	199848	190160	115447	303151	120555	291010	165962	214365	238761	276795	282171	129396	330032	250372	165191	263567	159094	191300	117560	159456
DL-2-Aminooctanoic acid	3	100	160.132	160.133	C8H17NO2	AKVBCGQVQXPRLD-UHFFFAOYSA-N	160.13242:7123936 161.13577:713866 162.13913:6002280		11174165	11423806	13762359	14091275	13947958	14409192	13543186	13452738	23619622	20650442	23360	26767886	20684734	30894278	22229016	26981590	25652908	25178962	28905124	28893958	30577678	33615824	33005216	9258044	18668116	18686088	10986156	13060323	13508582	13794885	14243599	15089071	14976462	15486554	15482029	13351323	14320828	13860810	13347059	13422388	12805058
DL-Homocystine	3	77.3	267.012	267.048	C8H16N2O4S2	ZTVZLYBCZNMWCF-UHFFFAOYSA-N	267.01205:1607962 268.0154:178571 269.01876:426074		7636026	7088519	7061570	6201820	6439142	5819914	5758927	6269554	7076337	7182236	5471600	7481910	5941000	5979733	7369074	5587774	5322311	7206230	6761670	5253232	7406721	5368470	5576344	7553580	6474036	6262234	7048594	6535129	6392945	6698629	6292961	5970098	7739985	5795134	5917208	7398540	6069205	6319950	7438760	6100787	6093814
DL-O-Phosphoserine	3	79.8	185.983	186.016	C3H8NO6P	BZQFBWGGLXLEPQ-UHFFFAOYSA-N	185.98264:248712 186.98599:830789 187.98935:54050		1794457	932566	1396719	1645263	1403271	1533595	1374607	1323373	1689689	591148	641270	1381708	1611535	1082652	1787050	1466448	1499596	1219360	1498866	885126	1544317	1289895	1585243	1189265	1603288	1468308	1795924	1628037	1214439	1678159	1349630	792228	1176098	1563266	1310964	1578296	1447795	1221396	1587255	1439661	279052
D-Myo-inositol 3,4,5,6-tetrakisphosphate	3	90.6	498.899	498.921	C6H16O18P4	MRVYFOANPDTYBY-UZAAGFTCSA-N	498.89917:10187655 499.90252:911089 500.90588:300384	57.53576:4488 60.77546:5121 90.97693:925343 97.21739:5347 100.76035:5260 116.56249:5238 121.90023:5109 158.71274:6540 158.96361:303713 226.95068:207955 289.78305:6817 345.07028:6515 362.9256:37940 430.9133:11796	29426210	28223004	32405860	33306128	33884204	35004004	31025104	31391276	27516060	26594660	2118602	26623084	30218946	27567274	27800438	29307718	30087978	29514792	32748816	31263632	27682388	30156396	29280888	30696406	31289496	31488328	34506024	34676240	35035448	33311914	33868656	33359470	38764208	35506092	36059904	35342932	36534584	34208868	34093584	35175800	33077378
Docosahexaenoic acid	3	99.5	327.228	327.233	C22H32O2	MBMBGCFOFBJSGT-KUBAVDMBSA-N	327.22787:245574 328.23122:104638 329.23458:23828		1356866	1616263	1628805	1434256	1706515	1819300	1018075	1409804	1038271	1846394	1953025	1200308	1515715	730686	1367986	1584989	829913	635370	1598201	1690100	582550	1528181	806976	1163844	1286921	973695	1172627	1549091	1642887	1373890	1739203	1804936	1457424	1359748	588568	1815987	1933030	1810332	816474	1625146	1685444
Docosanamide	3	99.8	338.34	338.343	C22H45NO	ORAWFNKFUWGRJG-UHFFFAOYSA-N	338.34003:191879 339.34338:48479 340.34674:17743		1639790	1505997	1376928	1116304	1234418	884914	1142139	1387989	1127618	1262305	1133967	923876	1378752	1322465	1459221	1029572	858294	1084865	696808	769510	973486	1122426	1282093	1309990	1290550	1008628	1322725	1083289	1074638	1307994	1167976	1031006	417549	1028021	1281316	1036907	1112523	1213669	739159	1225439	1028312
Docosatrienoic acid	3	94.4	335.278	335.294	C22H38O2	WBBQTNCISCKUMU-IUQGRGSQSA-N	335.27759:1463301 336.28094:455153 337.2843:95953	51.52283:719 52.30144:795 57.07056:14785 58.05046:827 58.85826:795 65.57176:838 65.71165:889 71.08605:7188 85.10134:3535 87.64242:792 89.05997:13542 92.64177:901 107.07029:1599 133.08537:1669 136.04414:950 141.03366:791 141.29155:894 222.11389:955 258.53882:1114 259.66531:1083 303.05966:1130 335.27728:1699	771771	856009	1279133	1322404	3064720	3141688	8849528	9272388	5531964	1775553	324523	977338	1163742	3296907	811597	1204559	2963401	886136	1139809	2937232	492177	1312262	3295986	907467	1344220	3188094	619577	1459521	3729308	1153217	1628312	4407596	1091208	1826090	3811392	921883	1490855	3322702	1323283	2292144	5050312
Dodecanedioylcarnitine	3	78.1	372.204	372.239	C19H35NO6	VJPIDPQNAYWULC-INIZCTEOSA-N	372.20404:327106 373.20739:46779 374.21075:0		125646	124754	176973	140895	340163	417766	772252	841798	34333	3493	278.417	35061	29091	160593	9551	3600	4083	363667	433996	969008	15659	4287	84770	30598	49974	121670	14953	19699	127677	222510	241938	608801	22125	16001	66885	624534	765301	1547622	23798	163552	311032
Dodecanoic acid	3	98.3	199.18	199.17	C12H24O2	POULHZVOKOAJMA-UHFFFAOYSA-N	199.17967:175403 200.18302:31341 201.18638:820060		429145	351724	259408	252636	16136	208343	416125	236877	319081	219298	296464	397819	306040	544180	334143	293714	539362	276559	222481	528687	289227	185042	485645	219971	550277	167186	409581	349726	295948	305718	486927	501598	510474	482930	391644	498211	548999	516760	496702	655016	268390
Dolichyl b-D-glucosyl phosphate	3	94	467.223	467.24	C21H39O9P	RHJMCOLWMXJOGE-ZTZGTLKASA-N	467.22284:1533080 468.22619:432492 469.22955:0		1107450	1264148	1556744	1865041	1770351	1798723	1462793	1675426	1297.12	12971	1297.12	1297.12	37010	1297.12	1297.12	1297.12	1297.12	1297.12	14888	1297.12	94617	254188	273367	2459300	3293267	3385324	103456	229686	166968	2219760	2512650	2617861	448977	570322	486264	1203513	1298011	1489903	1297.12	1297.12	1297.12
DOPA sulfate	3	77	277.997	278.033	C9H11NO7S	SWJDFMNJUOJVPA-LURJTMIESA-N	277.99673:31011 279.00008:46635 280.00344:0		49095	23594	18535	851.269	18534	38019	31966	13615	30163	23545	31781	36228	36322	37251	25231	18734	29120	24190	37807	61963	15600	43905	42284	21179	14985	851.269	48722	11498	33236	11904	12063	8513	68638	15256	20255	13566	10213	35235	34801	34456	9736
Dopamine 4-sulfate	3	92.6	232.048	232.029	C8H11NO5S	DEKNNWJXAQTLFA-UHFFFAOYSA-N	232.04814:315802 233.05149:0 234.05485:0		28648	106291	785636	724844	846097	937526	889037	908325	111524	1219837	962505	116313	523826	787016	342827	894969	983189	159874	1241864	770312	92613	520459	551422	178862	800412	694216	422531	661795	962759	271915	909764	1388452	326064	743728	439228	507478	569703	541891	308388	1003719	1047033
Dopamine quinone	3	99.8	152.068	152.071	C8H9NO2	PQPXZWUZIOASKS-UHFFFAOYSA-N	152.06755:5189340 153.0709:684654 154.07426:617131		9783624	9823538	22128468	12293004	20513186	18886162	17396626	16586069	459225	339812	418340	433953	282333	713764	13512881	15075865	6260012	4764417	7007904	6633782	6883487	6069294	5484506	5031808	4116540	10745829	590994	877283	499997	16088462	8166746	14031290	1408306	6514272	4489836	1634799	7543237	929835	7665784	3328733	3428752
Dopaxanthin quinone	3	91.2	387.062	387.083	C18H16N2O8	DVOFEZJSDVPRON-QKSINNACSA-N	387.06189:126966 388.06524:22426 389.0686:26860		357620	275181	261683	227196	256979	362185	501692	271698	569832	61940	6194	219985	129227	142169	140590	111617	126121	173305	86782	156891	170212	124852	163346	192093	97777	205151	248012	98982	316675	232137	214227	322629	108858	142735	205164	87831	181856	212823	194025	216153	176408
Dopaxanthin	3	97.6	389.11	389.099	C18H18N2O8	YSNPSKZBOQYUHH-AFUNOPLTSA-N	389.10995:86716 390.1133:19228 391.11666:20019		220312	165253	235647	300312	223875	253338	423804	451389	157862	190776	195384	144317	152810	153244	151731	211095	223916	233129	121646	91223	260764	216663	233221	270496	169961	114733	238825	166258	214651	275699	236106	218086	307005	176466	352524	165819	151695	325306	309093	89597	194676
D-Ornithine*	3	99.1	131.089	131.083	C5H12N2O2	AHLPHDHHMVZTML-SCSAIBSYSA-N	131.08919:11282290 132.09254:76350376 133.0959:3952491		12938009	13411206	14058964	16587409	16563909	16767592	17392536	16952494	2252061	3844663	117095	2640330	967444	3659306	15933846	18074936	18306964	14329549	16366429	16228266	20068700	21183068	21610688	11736588	13174247	13937452	3699745	1332545	1536583	24670960	25535460	25996820	12419137	12874850	13390072	10960363	12917077	12348265	17222588	16889654	15869584
D-Pantethine	3	98.8	555.259	555.252	C22H42N4O8S2	DJWYOLJPSHDSAL-ROUUACIJSA-N	555.2594:388430 556.26275:93676 557.26611:166409		44878	247398	898526	976228	1147682	1124223	1076184	1162364	375848	467984	450.705	63590	189615	341335	4507	33098	22618	168078	276951	374579	399204	2524740	2677543	251877	517209	613015	92346	166175	93337	402050	607365	662029	131531	109865	246796	163185	265134	214438	30531	27655	89757
D-Pantothenoyl-L-cysteine	3	98.3	323.136	323.127	C12H22N2O6S	QSYCTARXWYLMOF-CBAPKCEASA-N	323.13629:140008 324.13964:0 325.143:0		442182	303136	711165	401120	691035	538650	1017791	600137	461177	205978	7387.9	117041	200904	128889	200611	136230	162552	501745	380476	228893	314973	358694	313540	534475	379047	378823	413981	126903	112526	278120	408423	307677	73879	248848	216558	575798	633444	264494	709524	224104	475358
D-Sedoheptulose 7-phosphate	3	98.9	291.04	291.048	C7H15O10P	JDTUMPKOJBQPKX-UHFFFAOYSA-N	291.04007:138599 292.04342:0 293.04678:69068		577499	413255	347951	318040	256515	258430	300232	296326	228337	79661	33711	147103	310568	345160	124510	171750	97010	322164	286061	279965	271601	245102	213245	272582	277543	285406	204778	259752	305560	339830	441623	431688	154238	158444	216400	185295	173603	175111	57654	97573	99927
D-Tagatose 6-phosphate	3	99.9	259.024	259.022	C6H13O9P	BGWGXPAPYGQALX-OEXCPVAWSA-N	259.02435:4196181 260.0277:574645 261.03106:1644972		9572264	9171254	12575227	12516057	12387196	13183763	9591634	10417506	14806230	15366022	1013267	13814990	9273022	11000414	16614832	12370177	9556235	13497637	12126420	10661300	13226111	12465647	470240	12154584	11165002	10313234	14259387	15979881	5459794	9343483	12142299	10719488	15899979	15865119	13593667	10878785	13337681	10885798	10504503	15733048	14830646
dTDP	3	86.2	400.988	401.016	C10H16N2O11P2	UJLXYODCHAELLY-XLPZGREQSA-N	400.9884:158935 401.99175:162703 402.99511:0		143032	75540	458303	605777	512190	346691	430901	407508	63574	458461	313060	221816	473149	214131	186709	361917	277769	326998	589687	378266	92803	96101	478522	269642	462119	261448	184500	249951	425132	349287	554135	441423	362070	425626	299854	266161	374241	554747	224736	406529	336169
dTDP-D-galactose	3	99.3	563.063	563.068	C16H26N2O16P2	YSYKRGRSMLTJNL-OAOVJFGZSA-N	563.06274:33197 564.06609:0 565.06945:0		16366	19995	30970	13996	44011	36340	97066	146949	32515	391.444	391.444	3914	11030	16178	9196	6688	15184	5165	20232	25498	5652	14671	12902	6609	11233	75374	4510	4410	29949	9265	16292	38178	391.444	7059	20928	17980	21022	40544	10861	5626	29755
dUDP	3	98	389.025	389.015	C9H14N2O11P2	QHWZTVCCBMIIKE-SHYZEUOFSA-N	389.02466:548586 390.02801:194714 391.03137:253406		23286	154952	1176959	1282619	1671716	1754108	1818206	1717486	87738	1086228	1352035	169959	1164970	1559164	264249	1292668	1525457	303276	1243215	1590236	404256	1176906	1616316	411590	1355776	1755412	476404	1397961	1593256	512775	1241303	1623494	655544	1338742	1659729	559820	1463602	1677816	644701	1476892	1524403
D-Urobilinogen	3	99.3	591.312	591.318	C33H42N4O6	KSQFFJKKJAEKTB-UHFFFAOYSA-N	591.31165:180522 592.315:67204 593.31836:0		53050	36543	39814	80083	97301	28707	36860	17893	22721	385.219	5875	4032	5793	385.219	385.219	385.219	385.219	9441	6049	385.219	642991	578056	596339	9431	385.219	385.219	385.219	385.219	385.219	385.219	385.219	385.219	385.219	385.219	385.219	385.219	4446	385.219	385.219	385.219	385.219
D-Xylose	3	100	149.046	149.046	C5H10O5	SRBFZHDQGSBBOR-IOVATXLUSA-N	149.04594:3983156 150.04929:242026 151.05265:0		9293920	8700595	9443163	8722565	8380672	9887953	8754650	7643963	11500749	16407045	4486000	11639406	13974428	14200032	11680597	13883052	13879188	9958042	12008911	13571854	9895227	11505056	12428790	7712206	8884544	8753710	10582329	12080221	12059933	11657458	13375812	12906956	14918628	14897508	16028567	12707823	12144039	14271172	16523378	16088503	15676301
Dynorphin A (6-8)	3	87.2	444.33	444.304	C18H37N9O4	BHSYMWWMVRPCPA-FVCCEPFGSA-N	444.33023:116430 445.33358:26816 446.33694:0		555844	622233	632751	611230	503044	524763	589966	701171	668699	629998	530404	623559	511820	606177	613582	638765	527189	596970	333490	692421	575200	596610	560124	645597	546885	559283	599772	582504	573494	597473	605940	548054	573940	556793	538274	643361	567820	573088	594334	560797	575492
Dynorphin B (10-13)	3	99.9	446.295	446.297	C20H39N5O6	VSLCIGXQLCYQTD-NPJQDHAYSA-N	446.29471:57188 447.29806:0 448.30142:0		233808	225111	153381	135231	108369	210470	157265	181592	87455	6771	677.099	106642	59826	53434	139127	61635	38679	151360	60495	53545	116359	119257	120060	159587	106108	80580	83411	42442	70698	147340	129486	105945	92859	67465	39296	110671	92445	82310	66868	49647	61685
Dynorphin B (6-9)	3	69	604.289	604.333	C26H43N11O6	YTMBNLHIDIKJIU-HCXYKTFWSA-N	604.28943:411799 605.29278:106348 606.29614:0		1262258	1359641	1335297	1259406	1306465	1345497	1995069	2126226	1025511	477807	3309	1018364	988634	1018034	782436	451944	785277	573267	447151	504439	543306	486787	275259	1436012	1406467	1355278	1060246	835250	554670	1553236	1407517	1445005	1385317	1215575	1358352	1116217	913138	1206195	6717	10077	16850
E,e-Carotene-3,3'-dione	3	70.4	563.348	563.39	C40H52O2	IMFOMPZKWQBDLQ-DKLMTRRASA-N	563.3476:40506 564.35095:0 565.35431:0		50352	71614	50599	16815	44114	49635	53068	24233	8968	513.741	513.741	31782	13063	22864	20959	19630	18986	59083	22162	36178	77403	21755	39918	83948	83858	43658	14385	19414	56360	98988	24897	14162	49728	14894	42978	34739	26625	31135	34830	24783	25678
Ecgonine methyl ester	3	100	200.127	200.128	C10H17NO3	QIQNNBXHAYSQRY-ABIFROTESA-N	200.12714:2464036 201.13049:305037 202.13385:3109565		4853744	4844386	5966728	5494013	5937400	6326795	6191818	6402666	6723177	6428674	133897	6197914	7618284	7242058	9199289	10683919	10242359	5109098	5724398	5825169	5027529	5458669	5175196	6036896	6490160	6867462	5413136	5285690	5697294	6010240	6625233	5958378	5373852	4555958	4842262	5525038	5792210	5329358	7143051	7441674	6913560
Eicosadienoic acid	3	87.1	309.252	309.279	C20H36O2	XSXIVVZCUAHUJO-HZJYTTRNSA-N	309.2525:41314 310.25585:0 311.25921:0		56616	53234	98243	102095	75388	76653	98520	114225	60900	64663	51998	55624	39481	37515	27318	92030	71000	61646	55319	38460	70661	23462	48948	70082	91150	32662	42183	65961	75382	70664	55338	44161	72038	63380	52467	126356	51916	45874	51979	84567	77787
Eicosenoic acid	3	66.4	309.325	309.28	C20H38O2	BITHHVVYSMSWAG-KTKRTIGZSA-N	309.3252:1759966 310.32855:374466 311.33191:42298	50.96371:699 52.6958:719 52.92978:894 53.00196:722 63.99791:720 68.72504:838 71.34502:924 74.53762:826 84.06393:1170 84.06863:17726 84.94026:837 85.07646:1078 97.07626:32153 98.08398:3213 111.09167:3810 139.12253:2492 153.1373:2050 167.1535:2592 181.16986:1584 195.18384:1088 223.21686:1395 279.82758:992 294.01642:1007 309.32547:82421	2752232	1098735	4471926	5525318	12517865	11021012	6516205	6390620	1499828	3734535	3537337	7904493	11535577	15165556	57118048	39390628	15606074	27709892	10862145	7413422	14408136	5648878	15234250	5982584	45827232	32474554	9198727	7994100	20195036	3770534	15118590	19430090	22850888	43815840	39283736	2824509	10213656	90921272	4802045	2017842	4475904
Elaidic carnitine	3	73.9	426.319	426.358	C25H47NO4	IPOLTUVFXFHAHI-OUKQBFOZSA-N	426.31888:23007246 427.32223:6424280 428.32559:1052569	55.05497:5452 56.96855:1087 58.31965:1182 66.89999:1129 67.05493:3643 69.07049:2961 79.05472:3394 81.07034:11923 83.04939:4287 83.08591:5478 85.06518:3548 85.17352:1176 91.05466:4173 91.77515:1243 93.07014:10972 94.47853:1154 95.08572:13817 99.04398:3084 101.05971:6054 101.9549:1176 105.0699:15553 107.08549:15392 109.101:8861 110.7154:1273 111.95205:1596 119.08546:13666 121.10104:8046 123.07992:2…	127313824	133130864	142672656	141460816	132130112	125394624	123293760	138376608	183464048	110210440	2634143	56824456	63408140	57924408	10409949	10737826	10247318	66632784	66548576	60807500	627697920	600188672	579055104	87819408	86716352	82795088	29459290	29200020	26817810	103768880	98164904	92392536	39977652	38420104	36554268	52482128	47281812	42905928	19667106	18902880	17799586
Endomorphin-2	3	75.3	572.249	572.287	C32H37N5O5	XIJHWXXXIMEHKW-LJWNLINESA-N	572.24902:223790 573.25237:95075 574.25573:0		878815	852152	605714	569617	473068	418681	444343	539224	1021821	350400	456.593	415774	484252	388401	13003	12519	4566	216713	125271	134100	973979	714346	609448	802503	609256	530686	584652	414411	203145	536123	372075	190359	217123	90003	99638	283451	320864	205188	110126	94306	55369
Enterodiol	3	85.9	301.117	301.144	C18H22O4	DWONJCNDULPHLV-HOTGVXAUSA-N	301.11694:324096 302.12029:76537 303.12365:55205		1733006	1647340	1357474	1319973	1275004	1389827	1322862	1460052	1052799	420110	24799.8	601220	1016397	1027358	1024634	573541	534316	900317	806056	898788	954899	899155	932333	944166	896259	916785	839671	497695	912988	577095	326488	778678	465971	448616	425080	737521	741269	503740	424641	264365	357559
Enterolactone	3	98.1	299.138	299.128	C18H18O4	HVDGDHBAMCBBLR-UHFFFAOYSA-N	299.13773:153634 300.14108:16866 301.14444:0		322595	279189	366571	253366	326958	421987	675181	621903	402225	90124	6536.81	131944	219873	300217	183794	260136	251143	152935	167379	154682	154755	118148	201255	174624	101970	166443	75491	114952	132383	137257	136943	151297	73911	178508	199923	133979	185808	226429	66967	175916	91702
Epinephrine glucuronide	3	83.7	358.085	358.114	C15H21NO9	BLTFFSZSAZRUSC-FYRJOLOESA-N	358.08459:158924 359.08794:0 360.0913:0		122521	33276	525.4	525.4	53060	58258	126667	49163	63383	233110	525.4	127660	240469	264631	158017	84213	93741	128973	15260	70504	50631	65948	46787	46880	18877	117418	172717	258570	90950	56972	114605	190234	78418	299111	195054	232274	113128	54560	257588	100533	55487
Ercalcitriol	3	91.7	427.301	427.322	C28H44O3	ZGLHBRQAEXKACO-XJRQOBMKSA-N	427.30103:7033378 428.30438:1911202 429.30774:295152	50.71328:1011 56.5265:1295 57.07063:1068 57.32078:1185 57.45829:1086 62.15366:1089 91.18621:1064 101.36948:1292 119.24229:1206 254.62534:1609 427.30127:150564	579525	531339	2472710	1551689	7258252	10815104	51767044	51705792	27380368	9271233	624492	1371449	1383103	12631010	933075	2086375	11000502	455883	1452482	9874752	282918	2116717	12317229	700308	1893651	11394893	868215	2888699	15660378	1054237	3439546	19530648	1062373	3630468	16433634	584095	2529145	13928724	1660771	7179291	20439392
Ergothioneine	3	100	230.095	230.096	C9H15N3O2S	SSISHJJTAXXQAX-ZETCQYMHSA-N	230.09468:11675409 231.09803:1361256 232.10139:508480		13618011	13044424	17278072	18120046	15954383	17542980	16413705	17883278	9182344	5926044	8982	11009507	13719610	13375261	15841280	17840044	17604948	6752102	6005648	7050970	8176788	8647517	9704031	13270734	12972953	15253756	15511186	17206530	17745618	7773499	8716971	8497328	18678104	18956716	18585994	10273719	9130380	11637468	6939395	3795103	6972678
Erucic acid	3	98.6	337.32	337.311	C22H42O2	DPUOLQHDNGRHBS-MDZDMXLPSA-N	337.31964:136990 338.32299:62105 339.32635:0		7743	37966	19894	22029	144861	98260	453045	355810	25123	31650	25519	17564	14115	62479	16881	12061	68640	13177	27213	35070	16101	13572	92134	27909	11550	77341	17303	15796	20326	9894	22018	36960	24283	98509	355951	20386	43105	236618	11147	41174	178168
Estradiol-17alpha 3-D-glucuronoside	3	99.9	447.204	447.202	C24H32O8	MUOHJTRCBBDUOW-FNUZHIFDSA-N	447.2041:235739 448.20745:81566 449.21081:12957		3984	30529	58016	94557	359552	393753	1211980	1285651	610389	215965	7814	17172	5867	340248	12927	78953	369718	17616	36478	338817	27237	87231	335410	58857	74002	404721	61389	164025	568118	69226	163188	439396	80153	229832	647756	18530	49237	336284	81674	252334	296978
Estriol 3-sulfate 16-glucuronide	3	99.6	545.164	545.169	C24H32O12S	ATNWFRGUDKUYOG-SUPAOECSSA-N	545.16425:66640 546.1676:0 547.17096:0		80773	163423	316700	349757	345916	290012	292284	307990	127902	194301	15608	85931	207417	143104	155602	298560	109896	95958	257779	232738	201187	179131	132752	125638	120606	264813	214530	288425	216138	262694	302264	310509	207307	285919	256017	269069	212664	305555	146312	295631	281236
Estriol-3-glucuronide	3	95.9	463.212	463.197	C24H32O9	UZKIAJMSMKLBQE-WTSDUJKYSA-N	463.21191:50142 464.21526:0 465.21862:0		33648	360.615	29706	13188	22482	17362	8947	42552	45294	10601	360.615	4853	4888	4758	360.615	5094	360.615	8503	360.615	360.615	82798	86918	198195	4902	360.615	360.615	9077	360.615	4164	21846	360.615	22051	5402	360.615	360.615	360.615	360.615	4535	14160	360.615	3606
Estrone glucuronide	3	97.6	445.176	445.187	C24H30O8	FJAZVHYPASAQKM-JBAURARKSA-N	445.17575:135505 446.1791:64852 447.18246:50144	51.56324:1305 54.67622:1742 59.06102:248151 68.96621:1441 70.38293:1603 71.06927:1487 74.54214:1586 103.08268:1790 117.90511:1883 137.05426:1982 172.88309:1978 219.05582:6300 222.57251:1899 260.50992:1737 355.53934:2205 404.17499:2106	92242	138627	279290	150896	290280	348991	550359	619368	334810	263076	95994	130391	175275	203492	117120	232534	291455	91584	181303	353500	149919	114771	320875	76471	174129	352647	99874	264653	306116	148846	176437	331954	70145	280046	376412	143995	252073	135988	121988	222579	395893
Ethenodeoxyadenosine	3	65.6	274.049	274.095	C12H13N5O3	XQQIMTUYVDUWKJ-DJLDLDEBSA-N	274.04871:38412 275.05206:0 276.05542:475300		37067	94795	28193	46318	17437	26961	63214	117504	18259	5928	19592	60011	13269	29999	24302	31625	11813	31653	40285	41408	34224	38436	36027	8234	41390	23542	52657	30445	525.649	23986	10167	8411	29772	8963	13305	25196	105554	13338	42566	29132	33025
Ethyl acetate	3	100	89.0588	89.0597	C4H8O2	XEKOWRVHYACXOJ-UHFFFAOYSA-N	89.05877:251644 90.06212:0 91.06548:203288		1342503	1580540	1293221	1780090	960723	1081180	1460743	1329832	296328	461858	236292	965178	1178842	672920	567280	746604	587656	563572	683561	1350722	775872	508636	684959	1220348	1159243	1444563	620447	476148	1188674	824968	1158719	724003	1065380	874767	396746	364567	589358	627378	1150079	1064881	619098
Ethyl furoate	3	99.6	141.05	141.055	C7H8O3	NHXSTXWKZVAVOQ-UHFFFAOYSA-N	141.05019:424420 142.05354:64441 143.0569:1035671		1203167	1223776	876508	1376781	640410	1834954	765889	911844	1194802	1434205	1571123	971073	1268710	1048953	511276	849323	1291733	1107277	1162124	1207014	612261	1197347	870638	821318	1711686	1429163	968677	1105344	727673	715196	835881	714082	676673	1152590	1075663	1507070	1114835	705959	1166979	1156078	672864
Ethylenediaminetetraacetic acid	3	94	293.08	293.098	C10H16N2O8	KCXVZYZYPLLWCC-UHFFFAOYSA-N	293.08026:233284 294.08361:0 295.08697:0		288455	45255	295220	175184	537638	223096	146972	352306	342750	438865	21263	297948	157174	207873	506559	864719	642626	114306	263322	179687	122434	319577	314527	171634	78404	147147	214740	276773	385636	116070	264600	315437	263340	329272	302952	241980	262511	207267	161930	172144	205231
FAD	3	99.8	784.147	784.15	C27H33N9O15P2	VWWQXMAJTJZDQX-UYBVJOGSSA-N	784.14691:150000 785.15026:0 786.15362:0		164330	1631.24	219122	194745	264084	148317	248282	223316	1631.24	1631.24	1631.24	120421	199205	131499	142361	220682	184105	26742	85445	63088	147136	151888	107337	109552	169822	235200	231403	302560	232843	190266	79630	286256	165423	120839	52028	164529	120156	68172	16312	1631.24	1631.24
FADH	3	80.1	786.199	786.166	C27H35N9O15P2	YPZRHBJKEMOYQH-UYBVJOGSSA-N	786.19885:60361 787.2022:32488 788.20556:0		255540	234558	318289	270292	253921	262355	274751	252020	256401	256928	310247	224729	332191	214600	254073	276655	281610	273554	121663	271328	253168	308722	264261	251115	265264	259904	309541	142364	261829	244492	294337	280389	262893	284846	264230	242359	293572	304284	271984	324939	265239
FAPy-adenine	3	99.8	282.091	282.087	C15H11N3O3	HLGVWDSKISYREV-UHFFFAOYSA-N	282.09064:187940 283.09399:56625 284.09735:0		415422	456751	558026	396938	663013	507067	439098	706918	167630	176334	4430.57	219255	214080	184376	233210	182215	105627	111729	223480	104378	679405	243057	168461	368486	218652	303659	96122	88902	112148	176784	158939	226647	78355	75824	268758	154459	240275	244668	151799	190032	44306
Farnesol	3	99.2	221.185	221.191	C15H26O	CRDAMVZIKSXKFV-YFVJMOTDSA-N	221.18491:9673498 222.18826:1293948 223.19162:191932		18827098	18627050	23909580	22958030	21771116	21736106	19578550	20012468	8322748	4663916	7445	9081311	7030544	8747880	7514031	8568978	7791865	9795989	13327365	13522662	7549319	8205406	7434690	21533708	22624384	21271000	28288376	29191030	25798846	18053132	17722874	17296148	18039086	19064086	17013456	20229118	22503558	12537494	7678518	8196342	6565032
Farnesyl pyrophosphate	3	63	381.076	381.124	C15H28O7P2	VWFJDQUYCIWHTN-YFVJMOTDSA-N	381.07578:139076 382.07913:39805 383.08249:47149		741499	752589	743795	427732	614265	696766	576062	524904	661558	421892	365032	725486	580347	391605	610453	716642	330970	834332	581866	698685	833823	652791	495475	616301	530164	518117	390275	728032	648779	741767	665371	679932	402029	451179	608198	728120	641301	378768	777512	458181	555857
Farnesylcysteine	3	100	326.216	326.215	C18H31NO2S	SYSLNQMKLROGCL-BCYUYYMPSA-N	326.21573:45204 327.21908:66102 328.22244:0		51087	79811	46724	98654	113110	78968	51370	61683	91028	6380	576.467	11087	43084	13690	8025	17071	15596	26007	56628	35814	70054	11307	12924	131241	25108	16952	67557	40155	29062	18451	20241	16234	12640	17542	16096	33366	35165	31740	61576	22616	5765
Ferulic acid 4-O-sulfate	3	98.1	275.032	275.022	C10H10O7S	PZPATWACAAOHTJ-HWKANZROSA-N	275.03171:96737 276.03506:114822 277.03842:0		24664	107623	409329	354474	141338	400248	112754	229651	65323	142323	61789	63004	192599	225859	35511	108973	241815	86639	244876	46841	152671	184653	182834	240245	97761	298957	93559	247327	114494	168742	133642	145143	84138	91579	210287	71410	236212	163950	120488	242609	304091
FMNH	3	82.4	459.096	459.127	C17H23N4O9P	YTNIXZGTHTVJBW-SCRDCRAPSA-N	459.09641:34147 460.09976:12878 461.10312:0		129229	106840	88560	90798	42085	44756	30450	27359	52647	26336	583.13	63206	31342	14402	71424	41037	50362	96474	15047	37924	70858	36839	71816	93915	57063	47550	87611	40379	42927	71768	63451	15927	66711	13650	27935	60800	49064	22627	89305	21273	68291
Folic acid	3	75.6	442.11	442.147	C19H19N7O6	OVBPIULPVIDEAO-LBPRGKRZSA-N	442.10962:154336 443.11297:0 444.11633:127560		33388	1526.19	29698	1526.19	37839	28249	1526.19	1526.19	34651	28215	1526.19	38141	32570	1526.19	1526.19	1526.19	1526.19	156723	236979	299718	76799	88352	15262	37361	1526.19	1526.19	1526.19	25874	24326	1526.19	27357	1526.19	1526.19	1526.19	41968	1526.19	48839	20756	24691	44872	127822
Formamidopyrimidine nucleoside triphosphate	3	75.5	539.956	539.994	C10H18N5O15P3	NDXMRXXKCCKQQV-UUOKFMHZSA-N	539.95642:95230 540.95977:0 541.96313:0		246421	277216	282628	167398	92029	232189	316980	249621	23668	165121	23718	49608	65405	91606	86507	80320	94224	193223	239419	174587	31532	16973	130829	67281	96289	85433	54848	77843	57467	61991	74523	50325	58048	75251	78609	143493	90890	79116	35784	82885	53151
Formylanthranilic acid	3	99.2	164.029	164.035	C8H7NO3	LLLPDUXGHXIXIW-UHFFFAOYSA-N	164.02881:1780658 165.03216:0 166.03552:6382916		3806809	3831242	4838025	5112685	4846824	4252606	3879063	4192446	1530329	1017423	405714	2193074	2595578	1835131	1605757	2203521	2115650	1547959	1882252	1938449	2287908	2914486	2530909	3748365	5571393	5429766	2126376	2350914	2793057	3115728	3440010	3426734	3017044	2819445	2836547	3689549	3821221	3647032	802150	1019756	868759
Fructosamine	3	100	180.086	180.087	C6H13NO5	IXZISFNWUWKBOM-ARQDHWQXSA-N	180.08591:408083 181.08926:0 182.09262:0		87748	94336	77125	1370.85	108654	1370.85	177887	292699	397414	692646	158491	308038	191662	283053	463793	410025	219587	168949	149583	157425	411725	334378	119100	288797	253141	148626	633364	698261	258243	401769	500793	286650	414254	1001359	744662	442415	123072	399923	780920	506615	716994
Fucosyllactose	3	93.5	489.163	489.181	C18H32O15	RTVRUWIBAVHRQX-PMEZUWKYSA-N	489.16299:55344 490.16634:0 491.1697:0		92622	28348	63143	35045	17090	55642	69551	11018	516.841	516.841	516.841	516.841	516.841	516.841	516.841	516.841	516.841	516.841	516.841	516.841	516.841	516.841	516.841	516.841	516.841	5602	516.841	516.841	516.841	516.841	516.841	516.841	516.841	516.841	516.841	30328	24451	34958	16446	6656	10434
Galactose-beta-1,4-xylose	3	92.8	311.079	311.098	C11H20O10	VCTBNHVCBSUQPG-YOUNRWHRSA-N	311.07901:159990 312.08236:24494 313.08572:0		266562	206815	351802	300249	310852	595267	861181	739997	280843	148860	5478	99712	236666	308809	192448	151899	358469	118209	284451	419320	40993	60251	437306	81849	212835	197430	88194	45789	252984	150031	149534	317946	107169	177995	167500	77709	265809	113222	145458	283981	382769
Galactosylhydroxylysine	3	100	325.161	325.16	C12H24N2O8	RCPOVANIIKXVTB-YPPRVYOWSA-N	325.1608:169209 326.16415:11147 327.16751:102248		195381	362408	278871	259330	610791	611743	840589	1408250	235303	219887	226668	269617	156708	672352	79076	405989	792985	284268	252193	222856	155459	274018	610140	154513	400194	841257	133173	401237	444196	231849	287254	560706	257908	637589	397752	134403	297315	255021	224579	332120	900523
gallic acid	3	99.5	171.034	171.029	C7H6O5	LNTHITQWFMADLM-UHFFFAOYSA-N	171.03374:284442 172.03709:1193453 173.04045:132461		402247	490913	592018	1001235	442968	449486	396265	985883	595078	455872	686095	495133	901135	481023	485577	721851	414615	672580	248231	589489	559368	758910	458700	475376	369341	586560	492687	609349	439385	780858	677472	680145	570730	605275	645969	782709	562561	392049	358841	1066581	832596
Gamma Hydroxybutyric Acid*	3	99.9	102.034	102.032	C4H7O3	SJZRECIVHVDYJC-UHFFFAOYSA-M	102.03391:11337376 103.03726:365994 104.04062:698531	56.96554:18404 82.95868:5029 93.54182:5022	67235448	46596196	83748200	51279724	59050204	61713312	40017664	75234824	71425952	53037724	47629336	83507976	54385248	38971984	33309352	41876968	42456472	78257744	109995672	54959480	67352640	47279624	55427432	72261136	54406152	61167176	111953768	31777586	44510232	59476768	49206896	55909152	120036304	44886560	52640380	18331216	53513648	56049212	91104528	46967152	43074220
Gamma-Aminobutyryl-lysine	3	99.3	230.157	230.151	C10H21N3O3	OCBQYJFUZHJRIU-UHFFFAOYSA-N	230.15703:2212494 231.16038:0 232.16374:0		5715376	5708203	4844556	4678274	7027192	7103046	4997998	4089380	5711090	2243340	26628	5676188	4807958	7422808	6290388	6560971	6724385	6040390	3405815	7556667	6423610	2496101	4771546	6115434	5047034	6667104	5682266	3972353	5915328	5542178	5019164	5616436	3392503	2634348	2935642	4568764	3052321	4873513	5428368	4326063	4257688
gamma-Carboxyglutamic acid	3	99.9	190.038	190.036	C6H9NO6	UHBYWPGGCSDKFX-UHFFFAOYSA-N	190.03767:513960 191.04102:678392 192.04438:653931		113665	399518	1718327	1742274	2377574	1801050	1234027	3013615	281202	1208141	552339	184811	701465	761723	324150	1126454	408370	153971	656071	2283631	1000072	2549859	1649577	315994	2775458	1021199	399461	690808	1156453	495264	1506670	1043403	987311	1282776	1229623	347774	626191	522888	533435	985388	1090405
Gamma-CEHC	3	99.1	265.15	265.143	C15H20O4	VMJQLPNCUPGMNQ-UHFFFAOYSA-N	265.15015:678240 266.1535:0 267.15686:0		1540746	1475723	1556772	1248745	940137	1152647	549949	702429	2079634	832703	148615	425297	607010	161930	258711	239416	255228	533087	570483	349268	4054349	3271847	2150922	1015656	471430	397068	339584	653764	353411	587166	729630	603564	311522	274394	257774	764502	388105	312029	418037	111682	298010
gamma-Glutamylhistidine	3	96.9	285.132	285.119	C11H16N4O5	PXVCMZCJAUJLJP-YUMQZZPRSA-N	285.13193:541842 286.13528:98986 287.13864:0		168085	150954	409183	273230	803428	927790	2479537	2820240	993910	258710	54080	86993	155951	565729	78156	297901	705361	97323	230630	749113	169473	339476	847094	195933	279424	836214	142305	246644	664498	138367	304236	890114	204398	391836	999495	245420	367498	895767	132174	595539	993041
Gamma-glutamyl-L-putrescine	3	97.1	218.138	218.15	C9H19N3O3	WKGTVHGVLRCTCF-ZETCQYMHSA-N	218.13786:8380676 219.14121:824893 220.14457:0		13358226	13720124	15105447	14881340	14324459	13678546	13067144	13922150	15300024	10753652	183761	12797855	12811112	12733464	10862911	10978602	10500422	16678683	18308796	17682382	16475540	16473970	16430852	6334544	6314175	6961314	5849845	6144986	5545543	4563536	4563435	3681838	4530986	4835039	3324116	8064844	7387348	8878356	9613506	9748130	9322696
Gamma-Glutamyl-Se-methylselenocysteine	3	99.6	313.034	313.03	C9H16N2O5Se	IEFQLTYCECVOLL-UHFFFAOYSA-N	313.0343:892768 314.03765:89345 315.04101:0		2327780	2326854	2978814	3027679	3012446	3264261	2848437	2751081	1714269	1315709	49435	1878573	2281370	2172102	1507781	1166021	1799098	1029522	2093370	2061135	1828090	2101340	1984396	2664120	3097443	3086305	2651742	2780053	2827258	3781506	4007430	4113184	2354320	2362836	2436305	1712379	2519828	2306200	1374518	1475380	1282090
gamma-Glutamyltryptophan	3	99.4	334.145	334.14	C16H19N3O5	CATMPQFFVNKDEY-AAEUAGOBSA-N	334.14505:91556 335.1484:0 336.15176:0		79433	94915	160605	117653	108223	183888	135292	108243	14846	468.369	468.369	4684	15811	6288	47424	22862	41633	17344	37013	4981	9607	26695	19276	28404	28784	14705	35516	58053	39018	14027	18851	468.369	21357	20580	468.369	44519	24392	61993	5816	6231	11115
Gamma-Tocopherol	3	99.6	417.368	417.373	C28H48O2	QUEDXNHFTDJVIY-UHFFFAOYSA-N	417.36844:224416 418.37179:59553 419.37515:39687		563516	472488	1812384	2087104	2161559	1022795	1918428	1174514	588825	1394352	1231491	889866	944275	1412912	894826	987455	2059086	348789	999897	613871	703245	1218718	1125177	776011	1099044	1100148	758478	1335183	1343767	1446150	1132138	1868056	755672	873009	961418	1115623	1966528	1478805	971895	893845	1367094
Ganglioside GA2 (d18:1/24:1(15Z))	3	60.7	1175.76	1175.81	C62H114N2O18	FTTSKPNEBSLOLQ-FGOLPUPCSA-N	1175.76392:83440 1176.76727:87451 1177.77063:0		25818	29115	39987	857.017	22549	857.017	50281	857.017	30015	61685	857.017	89479	138447	41974	18792	30475	32520	26081	40535	8570	60675	15207	71689	857.017	24081	34703	60094	81828	56110	31491	59049	42644	36269	111094	63412	857.017	24430	79400	114920	33923	105814
Ganglioside GM3 (d18:1/18:0)	3	98.3	1181.74	1181.75	C59H108N2O21	UIKPUUZBQYTDRX-FMNXTUIRSA-N	1181.74255:43907 1182.7459:0 1183.74926:0		44541	22524	25787	748.069	748.069	748.069	22715	12660	748.069	18376	748.069	748.069	16684	748.069	24705	32894	23813	57376	748.069	748.069	44198	19909	17074	748.069	748.069	24180	14462	22009	748.069	748.069	748.069	19209	7481	14919	748.069	748.069	748.069	19766	18129	41983	748.069
Genistein	3	98.9	269.053	269.046	C15H10O5	TZBJGXHYKVUXJN-UHFFFAOYSA-N	269.05298:2290532 270.05633:288411 271.05969:0		60804	381998	2420076	11627138	13824883	20694472	15855635	15897932	353619	7018932	4986831	598927	8755741	3855778	834553	9733547	10166683	721053	5100322	14150646	1331104	7091939	2726555	2056429	8517221	7487010	1106560	6779954	13572338	2054456	12589684	11170059	1541137	11120422	9270364	3031762	8107864	7040786	2032850	6011312	8963600
Geranylfarnesyl diphosphate	3	86.1	519.291	519.263	C25H44O7P2	JMVSBFJBMXQNJW-GIXZANJISA-N	519.29083:308950 520.29418:63655 521.29754:22155		146783	64793	175093	132328	542891	578418	1761477	1668611	383901	196834	2052	129672	149178	562084	60521	93492	375268	38805	147301	431302	108688	166493	421083	68161	135179	310322	65957	221552	501232	116510	177294	667849	157430	245804	271132	54103	134877	477493	70012	325485	676274
Geranylgeranylcysteine	3	100	408.257	408.257	C23H37NO3S	UBCKUGRWFMEXIF-WONWMLGISA-N	408.25708:106296 409.26043:0 410.26379:0		237954	180647	279100	254237	293663	244678	199824	248857	50245	10376	4643	5845	32981	11560	73009	44079	73587	89807	78937	183360	101594	155693	70815	51106	26957	52945	4440	5554	443.954	27268	40606	34147	5396	443.954	443.954	65646	49140	66618	51717	51746	92906
Gestrinone	3	78.2	307.135	307.17	C21H24O2	BJJXHLWLUDYTGC-ANULTFPQSA-N	307.13538:251168 308.13873:1531072 309.14209:107888		515392	425712	566980	534714	364079	207279	749411	346545	582522	145269	5410.68	185818	315423	488679	326698	439772	366325	443286	643868	765412	232190	505746	256674	257245	261383	213472	320839	312484	392207	238498	572600	385908	96647	140473	276337	296123	459862	372558	532246	467669	553292
Gibberellin A3	3	100	347.148	347.149	C19H22O6	IXORZMNAPKEEDV-SNTJWBGVSA-N	347.14789:174448 348.15124:27936 349.1546:0		355441	360551	415109	444357	391146	493943	317214	251712	33825	32647	564.024	138497	92019	145521	5640	11191	6807	34960	120630	53943	365284	328058	445681	231476	382419	28390	109660	62487	64576	108155	74146	117074	44858	56363	136284	6533	564.024	10962	28862	75820	32449
Glucose oxime	3	99.8	194.07	194.067	C6H13NO6	FQDOAQMGAIINEJ-LJVFLWCUSA-N	194.07016:722979 195.07351:0 196.07687:0		7401.79	355700	337897	186233	269262	202270	190171	459005	309872	2108112	1212580	422160	718493	595043	763280	1411387	362450	117206	233236	323202	110703	772557	364326	355353	124629	107220	580316	700719	970371	538680	402308	321993	647522	403167	1146554	442041	170357	376796	763184	595186	1676963
Glucosylceramide (d18:1/18:0)	3	70.5	728.645	728.604	C42H81NO8	YMYQEDCYNANIPI-DYJXBSQNSA-N	728.64532:216885 729.64867:0 730.65203:260637		290885	228800	328728	454601	454958	351771	342382	390691	362600	172956	5135.05	258246	352346	236757	268258	386515	266869	277786	397482	310411	258099	285129	287471	366977	281640	198740	147990	257622	299673	210693	160091	152335	112471	123707	104602	136630	234465	146507	326811	345320	386303
Glucosylceramide (d18:1/26:1(17Z))	3	62.3	836.747	836.698	C50H95NO8	LVROXDRMMJVBGH-WLPLOMEJSA-N	836.74713:154104 837.75048:0 838.75384:55323		91177	100561	107201	57943	126189	188602	94518	39770	137811	409690	7466	159269	131739	136773	163136	223720	200425	83899	143795	226986	57331	97801	94159	99599	57921	141167	162695	183400	133123	112313	53511	35677	113191	135082	174699	135506	177351	84410	226200	181021	242187
Glutaminylarginine	3	100	303.176	303.177	C11H22N6O4	OPINTGHFESTVAX-BQBZGAKWSA-N	303.17648:105808 304.17983:0 305.18319:0		332915	303973	472445	479094	507006	465999	551046	484230	165800	45544	5380	170856	341368	287286	201734	153634	248467	287209	356542	248819	308772	332463	323078	351015	192037	365818	182798	250593	249317	242516	286181	325922	278684	284261	284469	210654	297779	303201	339778	306219	112893
Glutaminylasparagine	3	99.8	259.102	259.105	C9H16N4O5	DXJZITDUDUPINW-WHFBIAKZSA-N	259.10168:302830 260.10503:70432 261.10839:17197		1785722	1805326	1417112	1151017	1393830	1456640	1741584	1851682	1310744	276158	4872	1314414	815028	1006614	1054818	858611	993638	1049120	1081339	1065075	918912	929516	998359	1294855	1101838	1138242	1247543	1028071	605111	1019423	929700	1009827	852352	715051	707547	976888	806650	627874	871139	799590	722839
Glutaminylaspartic acid	3	100	262.102	262.103	C9H15N3O6	SSHIXEILTLPAQT-WHFBIAKZSA-N	262.10233:4927740 263.10568:343407 264.10904:0		4581516	5981214	9924216	9746741	10265118	11284976	11635489	11072529	6352394	8993119	309783	8561103	10833328	16432872	12815511	24495750	18312570	4949016	6939590	7764570	7587874	11832895	13309498	6093211	9320155	10397164	16042875	20803094	18166536	10205199	12332772	15097428	10161092	13450362	15034785	12225207	17629008	18501522	6647628	6948071	6377142
Glutaminylphenylalanine	3	98.5	294.153	294.145	C14H19N3O4	VHLZDSUANXBJHW-QWRGUYRKSA-N	294.15344:206780 295.15679:0 296.16015:0		23050	1216.25	43208	122678	90001	95805	95818	51893	120759	100072	1216.25	184435	100363	288707	44789	68052	64795	12163	20960	17482	137544	85346	203202	27455	18182	177286	131687	167960	135463	230954	266063	477522	226577	134807	266177	135552	120887	185639	1216.25	1216.25	15478
Glutamylglutamic acid	3	100	277.104	277.103	C10H16N2O7	KOSRFJWDECSPRO-WDSKDSINSA-N	277.10358:3350157 278.10693:506165 279.11029:274738	56.96558:2444 58.38654:1925 61.61227:2056 64.77219:1999 64.78027:2002 90.00951:1896 109.07663:2013 119.88791:1911 130.91096:1914 134.00179:1839 277.10416:9847	3429584	12814707	14368842	12369009	15058246	8519685	7635442	16592052	9582212	511405	4841	8685344	11939501	3664751	14275666	14774187	4820343	7765299	7852493	5717892	10550375	4769738	2932848	4962764	12820347	3465531	7794514	10822703	5057054	4584474	2835854	2321619	10139046	1649018	2062115	6161404	3241200	1363618	10442288	2990798	2938836
Glutamylleucine	3	100	261.144	261.144	C11H20N2O5	YBAFDPFAUTYYRW-YUMQZZPRSA-N	261.1438:328688 262.14715:1233160 263.15051:818976		168659	147704	101889	424168	136191	357579	320805	165458	155480	81202	5108	106741	162144	530440	139578	105337	140779	117332	277172	233477	57150	89838	283174	684850	775666	855876	160947	206715	128367	237805	412766	268040	44989	51943	58698	442391	220007	239354	73151	95444	14176
Glutamylmethionine	3	99.9	277.088	277.086	C10H18N2O5S	SXGAGTVDWKQYCX-BQBZGAKWSA-N	277.08841:291789 278.09176:0 279.09512:0		2504.69	189314	127123	75905	2504.69	209578	95978	94270	2504.69	175754	108565	88988	141566	77227	68212	67720	68627	71316	103034	81743	73795	68555	134728	49842	86711	54581	2504.69	448398	81139	457749	156978	453651	84982	78859	134033	75206	69180	319353	66841	48324	2504.69
Glutamylphenylalanine	3	100	295.128	295.129	C14H18N2O5	XHHOHZPNYFQJKL-QWRGUYRKSA-N	295.12793:288396 296.13128:517608 297.13464:0		261731	132414	182824	162702	326694	366791	293417	193482	13218	20588	850.388	850.388	13233	34981	850.388	850.388	12020	11367	11193	11852	64939	89256	37014	1009413	622780	1748053	31008	10549	8504	186088	85983	264042	850.388	9383	10811	33050	23799	12549	9487	10599	850.388
Glutamylthreonine	3	100	249.108	249.108	C9H16N2O6	JSIQVRIXMINMTA-ZDLURKLDSA-N	249.1084:124076 250.11175:0 251.11511:88452		144920	259061	419890	402297	217473	508056	577390	454537	132060	122568	10054	80703	227727	95436	86743	152615	83952	95641	90616	199302	285433	466436	151610	140781	277315	396085	258257	147352	347725	223812	107989	311508	119232	118635	184449	51124	170236	143851	271531	315015	130421
Glutamyltyrosine	3	95	309.093	309.109	C14H18N2O6	YSWHPLCDIMUKFE-QWRGUYRKSA-N	309.09323:4517642 310.09658:2233403 311.09994:0		8789267	8816704	12196555	12208949	12934033	12379383	11949212	10624328	4024446	3784394	37155	7691548	9569382	10293135	6718168	9125422	9304197	5604308	6616661	7261081	7570358	9570671	9310429	8486517	9848025	11479165	9476152	11669647	12621964	6892294	7338292	8245122	5895738	6886735	7405904	9683569	10612170	11533238	4920387	5542510	5520064
Glutathione*	3	99.2	306.07	306.077	C10H17N3O6S	RWSXRVCMGQZWBV-WDSKDSINSA-N	306.07025:293734 307.0736:876797 308.07696:814580		294127	440211	684395	677944	176764	414254	177326	133847	270918	917826	48577	96653	290587	204008	172732	511204	546259	551609	286768	445236	396218	372230	630714	345008	369539	308093	228868	1077036	652323	522357	448882	435489	365288	350151	298367	366280	211234	401038	587395	500638	540304
Glyceric acid	3	99.8	107.031	107.034	C3H6O4	RBNPOMFGQQGHHO-UWTATZPHSA-N	107.03092:1993406 108.03427:644043 109.03763:132652		264590	2879392	10016228	7217972	8247636	10022458	13899448	6788505	3727361	7580208	5310080	3743141	10423473	8464059	3485765	8187106	9040843	5590866	6132934	7226240	6210424	7873038	6715180	6529818	9006573	8880498	4210397	10675252	8711702	5864576	9912706	9079922	5148238	10867375	7339222	5380148	8099784	7373222	7683864	7948966	10523587
Glycerol	3	100	93.0547	93.0546	C3H8O3	PEDCQBHIVMGVHV-UHFFFAOYSA-N	93.05473:27943034 94.05808:1326607 95.06144:276619		98727360	110826888	157117616	142837312	132385504	122033928	111341456	147294288	149111312	158314224	8005337	133602616	153305408	135560736	124108848	187392672	153361008	129519992	165641600	139313840	126954976	144914480	126434304	112904056	115682800	125844240	130099568	152398416	139659312	163076784	150348512	153304416	180893168	156118320	147862016	137127328	170948592	56623616	201362160	174149984	147191552
Glycerylphosphorylethanolamine	3	100	216.062	216.063	C5H14NO6P	FRMZOWIQVCBEAC-UHFFFAOYSA-N	216.06229:1066224 217.06564:292554 218.069:2371192		2364742	2743970	2587857	3636820	4452728	2261322	1828849	3161533	5352602	1809899	419106	3574594	3060074	2495773	947063	1582252	571881	1587814	2181631	1557856	959214	7934554	6676270	1750560	1646917	1053344	3469508	1346140	886173	1855973	5089084	1987751	2713702	2683795	796335	5027130	5328466	4662294	2792511	1977253	1979749
Glycineamideribotide	3	99.9	287.067	287.064	C7H15N2O8P	OBQMLSFOUZUIOB-SHUUEZRQSA-N	287.0665:442488 288.06985:0 289.07321:0		1964492	1595228	4342.03	317192	120684	185873	77414	4342.03	642369	512257	173001	593536	338274	622703	305944	185828	140286	623079	268953	170157	423779	259189	78499	57917	48825	51617	169309	230467	4342.03	370423	196614	476474	323482	428337	608141	116734	193584	386863	332662	257350	164076
Glycitin	3	100	445.116	445.114	C22H22O10	OZBAVEKZGSOMOJ-UHFFFAOYSA-N	445.11551:382746 446.11886:0 447.12222:0		719729	550520	1204259	1245085	789533	1113543	1064612	1173803	497318	305873	676.596	433576	580993	599991	1208246	1452787	1511245	308681	399934	382172	314816	661908	653552	306794	348556	520313	1253115	942558	1481303	410709	540860	433226	553872	383977	555875	1189208	1336775	1814566	257102	276360	162438
Glycyl-Histidine	3	97.8	213.109	213.098	C8H12N4O3	YIWFXZNIBQBFHR-UHFFFAOYSA-N	213.10876:92012 214.11211:0 215.11547:0		300456	143235	193465	256204	335702	379140	498645	414252	203531	20088	20184	142267	131792	119408	219781	170263	177952	269814	175777	141551	58400	131321	92593	140213	199157	215395	134181	97491	127015	191321	136021	161242	113287	45229	148460	162286	134408	94037	160244	113724	175070
Glycyl-Methionine	3	99.8	207.083	207.08	C7H14N2O3S	PFMUCCYYAAFKTH-UHFFFAOYSA-N	207.08302:4950074 208.08637:4585672 209.08973:2485775		22369034	23028734	26939110	27003024	23406698	22835624	20042682	21385208	14398648	6169258	8769546	18926914	13279916	13908959	18759612	14397256	16985946	16363446	22204612	14061312	17928898	18386156	16139232	16565607	17749338	14713528	12966742	16065045	12755855	9552484	8757880	6660680	8244571	8121158	6786180	7067051	14893185	9605172	18991878	17199144	14213511
Glycyl-Phenylalanine	3	99.6	223.112	223.108	C11H14N2O3	JBCLFWXMTIKCCB-UHFFFAOYSA-N	223.11215:456608 224.1155:265321 225.11886:0		676524	704027	867052	1002409	1022410	1013900	1075553	1056796	628636	644956	42937	841615	966158	968132	1314567	1704741	1797963	757998	1113232	769760	415614	555705	439325	762303	269987	719322	538578	711848	812586	479345	480990	744728	622837	913408	668675	29249	563852	812121	818027	812476	973586
Glycylprolylhydroxyproline	3	99.9	286.137	286.14	C12H19N3O5	HVIBGVJOBJJPFB-OFQRNFBNSA-N	286.1373:51015 287.14065:0 288.14401:20060		179749	115181	230624	188684	180395	179495	137953	143302	61260	140169	94247	196282	192442	123300	143874	142166	127589	180382	160016	100959	202871	208086	116002	152506	184961	166204	210805	204195	140382	180026	112127	183684	119705	120617	106753	134594	164656	102996	113309	126886	164682
Glycyl-Threonine	3	99	175.079	175.072	C6H12N2O4	OLIFSFOFKGKIRH-UHFFFAOYSA-N	175.0795:1654215 176.08285:34992 177.08621:56327	56.96561:6102 59.33643:908 67.03921:983 70.95422:938 93.28491:1182 111.25649:1098 119.01836:2070 137.02913:1240 145.53688:1156 166.41823:1154	1106661	2254272	7886388	7063208	10244130	11350169	11275048	12871695	1551325	4617084	404125	1656248	6318710	8643933	1290650	4775230	8653981	2689726	5437958	7017298	2503661	5274721	7645398	1958402	5600056	9002137	3152877	6678938	9001141	2106012	6788740	8539459	3169287	5174366	6967081	2609752	6141644	6870390	3355296	6496138	9502606
Glycyrrhetinic acid	3	92.4	471.327	471.347	C30H46O4	MPDGHEJMBKOTSU-WFJWTYAKSA-N	471.32697:7139966 472.33032:2074830 473.33368:384544	50.73483:799 57.52479:1024 62.83949:969 73.51255:1191 80.2203:1079 129.42738:1134 228.91635:1498 243.11966:2224 287.96011:1146 326.5589:1278 359.29861:1430 412.78293:1206 460.29214:1170 470.58871:1522 471.32755:185853	406676	359482	2017040	1316526	6336367	7510820	47215916	42493776	24427122	7618992	421287	1080062	1072301	10296751	685172	1729960	9153908	372183	1161424	8310996	351121	1549676	9219715	515081	1405282	9979377	705866	2330002	12201560	844371	2513945	14741377	815040	2809438	13546777	377992	1925396	11487324	1383908	5999673	17151348
Guanidinosuccinic acid	3	100	176.065	176.067	C5H9N3O4	VVHOUVWJCQOYGG-REOHCLBHSA-N	176.0652:2142512 177.06855:1286917 178.07191:528384		9614395	8328899	19360442	19427920	18525936	17300616	16890814	9699005	3075295	2220239	181032	6187237	6159752	1835878	5152257	5057286	6593182	7296256	1808322	6806146	2806215	14760280	5533385	7789254	8246746	8277860	2875747	3985816	5224818	4836502	5443646	8427312	5687034	3147913	4967350	3329285	6149604	2003194	8989537	9495420	7848181
Guanosine 2',3'-cyclic phosphate	3	87.4	346.029	346.055	C10H12N5O7P	UASRYODFRYWBRC-UUOKFMHZSA-N	346.02869:24994 347.03204:0 348.0354:333106		45058	27629	10926	38691	7651	18446	7309	16652	27558	21461	11666	19390	6033	12281	18956	52907	5441	49276	22471	4153	15161	14647	3640	20522	5226	10345	11038	11758	11985	10627	21969	7307	20717	5108	22124	33601	19338	24909	6974	5590	4730
Guanosine diphosphate	3	93.7	444.014	444.032	C10H15N5O11P2	QGWNDRXFNXRZMB-UUOKFMHZSA-N	444.01361:162182 445.01696:0 446.02032:0		29827	33751	579.429	579.429	43854	27315	75786	94580	579.429	84715	5794	28067	74289	278662	579.429	53260	52478	579.429	27335	579.429	56094	37554	136518	579.429	60937	337153	47604	49989	174877	85314	65873	48628	196468	162366	181722	46632	82159	369066	19025	27567	29741
Guanosine	3	79.8	282.051	282.084	C10H13N5O5	NYHBQMYGNKIUIF-UUOKFMHZSA-N	282.05078:138026 283.05413:0 284.05749:352828		54463	61646	62857	138743	135047	219405	132751	48505	40552	10720	19720	15807	45177	37761	56795	73958	90382	23630	513.944	13179	114860	53472	47586	127893	31058	83777	84743	80480	26296	20577	60010	513.944	20677	19162	84301	39004	66389	69917	17848	513.944	19249
Guggulsterone	3	99.8	341.216	341.212	C22H30O3	WOVLRQSWILBDQL-IABMEBKLSA-N	341.21552:60373 342.21887:0 343.22223:0		220426	155774	140215	143777	125046	213290	146617	231664	187313	58512	3362.26	73138	77832	162139	123389	125360	141242	127002	185214	97894	131703	114695	97531	133358	174675	149548	87639	125884	108454	44703	48130	125956	84381	65547	82952	103008	124978	83862	118943	77821	65923
Harderoporphyrin	3	93.4	607.275	607.256	C35H36N4O6	KECOXFKVIHSIBO-UJJXFSCMSA-N	607.27466:159517 608.27801:58249 609.28137:0		107508	210469	433569	407506	447358	309979	472801	449728	298860	217468	369.565	76912	126885	74502	3696	13708	369.565	76564	156167	88363	262988	436023	552209	186118	232664	268659	29131	30924	22499	204152	276702	252932	42233	52442	55594	51688	81245	62912	9740	25093	7858
Harderoporphyrinogen	3	74.2	615.356	615.318	C35H42N4O6	QTGZHJUSEYHULR-UHFFFAOYSA-N	615.35632:174312 616.35967:90331 617.36303:0		440.831	15639	296348	272931	378730	349035	342280	405329	18508	217848	440.831	17037	130066	121636	440.831	440.831	440.831	15583	66373	97897	97281	593268	541883	61307	243100	195372	440.831	32736	13018	73074	163968	287137	10318	50994	46004	11277	84855	108581	6330	13829	14751
Hawkinsin	3	77.5	290.035	290.07	C11H17NO6S	SPXVLTDISXZSFM-UHFFFAOYSA-N	290.0347:149581 291.03805:0 292.04141:88836		54298	47567	40191	140039	33723	224258	184924	111144	31457	13359	12559	40080	16177	116727	104239	121969	106719	85952	525.78	22270	14705	77271	59571	47146	78919	89157	59547	135182	290166	44589	61208	41290	85714	25208	56603	125312	15729	104764	22214	53269	17133
Hemin	3	65.8	652.108	652.153	C34H32ClFeN4O4	BTIJJDXEELBZFS-HXFTUNQESA-K	652.1076:31717 653.11095:153577 654.11431:0		31313	1111.84	31857	24147	1111.84	36677	23602	1111.84	1111.84	1111.84	1111.84	1111.84	26503	1111.84	1111.84	1111.84	20094	1111.84	1111.84	16948	1111.84	1111.84	1111.84	22041	1111.84	1111.84	1111.84	1111.84	15708	19482	1111.84	1111.84	1111.84	11118	1111.84	1111.84	26118	23110	12599	1111.84	1111.84
Heptanal	3	100	115.112	115.112	C7H14O	FXHGMKSSBGDXIY-UHFFFAOYSA-N	115.11161:35583 116.11496:203345 117.11832:65989		115480	55252	98514	15051	39758	22733	38737	60435	50460	39213	37995	16973	63218	21831	40556	33203	44006	36342	7203	34289	26278	12937	53189	66782	74161	32704	57749	24709	54039	47917	28846	61052	34320	46339	47520	53230	60419	43974	62206	39584	19175
Hesperetin	3	89.6	303.11	303.086	C16H14O6	AIONOLUJZLIMTK-AWEZNQCLSA-N	303.10977:1941574 304.11312:291790 305.11648:52006	50.59596:1029 52.15895:1048 56.96542:26963 56.96811:2130 67.90422:1237 71.95232:8230 71.95587:1334 72.96007:2399 74.17033:1341 82.39658:1269 84.95985:1848 114.00621:1312 131.00134:2866 140.30914:1293 149.01137:3219 152.58768:1373 177.85078:1385 182.27898:1474 190.26253:1530 219.08974:6630 237.09991:19278 270.60632:1445	7097393	6867174	6174956	6474053	8869441	9171827	12120030	12538928	11067031	3245475	34501	5005006	4750458	7477770	4672706	4032399	6481321	5098499	4625350	6997572	4468899	4487202	6527090	5011314	4263254	7368171	5104969	4978232	7903800	5316236	5406272	7968332	4636421	5073862	6880436	4797670	4776850	7224748	5070676	5773840	8211418
Hexadecanedioic acid	3	99.5	285.202	285.207	C16H30O4	QQHJDPROMQRDLA-UHFFFAOYSA-N	285.20215:267994 286.2055:44455 287.20886:0		230720	289190	443318	411906	782071	852875	1375230	1395908	523133	271497	2613	138892	215595	688215	126522	165198	589342	156086	348309	709386	247467	353978	505131	294463	434877	691900	248934	367110	664105	303846	393578	696226	108509	310393	476417	203241	332809	567501	127001	485104	734636
Hexadecasphinganine	3	75.4	274.237	274.274	C16H35NO2	ZKLREJQHRKUJHD-JKSUJKDBSA-N	274.23651:31104 275.23986:0 276.24322:0		33339	88397	69435	103207	51455	28002	47331	51260	25404	31905	33334	44153	65666	20415	22308	32665	71423	16766	43402	52189	45601	17158	43980	67390	59980	51981	61487	60188	49822	55223	35751	74057	39115	55698	46988	43673	38320	60780	65799	44439	19176
Histamine	3	100	110.071	110.072	C5H9N3	NTYJJOPFIAHURM-UHFFFAOYSA-N	110.07116:2124784 111.07451:346701 112.07787:24903684		7989941	6173211	9876633	8299066	5445644	7487644	7846051	7327146	4109442	8784704	194401	12630912	10666186	9068696	9314366	4654738	8965096	7007622	3286780	2658698	9968564	7124631	6974912	9233514	4060202	12185093	7737108	5702256	8995933	11965538	5035824	4188021	9947365	7160182	7689852	4953483	11347897	9034004	9815707	3830242	8444194
Histidinyl-Asparagine	3	63	268.153	268.105	C10H15N5O4	WSDOHRLQDGAOGU-UHFFFAOYSA-N	268.15314:395438 269.15649:101680 270.15985:0		2284246	2508438	2262016	2590898	2287460	2558094	1778804	2147291	2132438	2482590	2312490	1304276	2272298	1621116	2337327	2122873	1029914	2565512	1382640	1377446	2398985	1654930	1826971	2769109	1635553	2211236	1181530	1956590	922671	2121924	2217600	1827358	1215933	2424368	2123748	2271041	2286244	2152698	2228017	2235460	1168966
Histidinyl-Gamma-glutamate	3	99.9	284.133	284.135	C11H17N5O4	PFZUBGMULASFDW-UHFFFAOYSA-N	284.13278:182159 285.13613:0 286.13949:211653		125428	80638	31897	67766	211574	118664	84950	157504	41863	94445	1844.59	28299	19729	25249	22332	18446	40423	78252	125997	125482	78749	60315	47267	21418	20384	144916	21052	20122	42787	19198	19261	34890	35517	141767	61581	141537	38974	79634	92296	94782	117376
Histidylproline diketopiperazine	3	97.8	249.145	249.135	C12H16N4O2	LCXWQHWWTPOAFI-UWVGGRQHSA-N	249.14514:100241 250.14849:0 251.15185:72013		379165	317906	262969	284663	540381	492112	435348	430026	295483	73455	20826	234559	144115	263585	173416	228932	144157	145075	151580	204455	163505	145304	220808	263862	67844	153643	139484	302527	115828	188883	147908	243230	173032	155425	133085	89307	241114	335618	240737	166214	176260
Homoanserine	3	97.9	255.156	255.145	C11H18N4O3	HXBKNURIXGGFCX-VIFPVBQESA-N	255.15558:346752 256.15893:39635 257.16229:0		245529	562518	883447	728350	1507105	1300296	2423971	2427478	995609	760478	156091	460600	404525	1154320	317955	654889	971047	306777	368361	1272985	267175	586116	1154734	669147	357764	982211	308426	614322	1200435	327379	540638	1431130	308034	528510	932331	494588	601654	785248	575058	1058539	1364944
Homocitrulline	3	97.8	188.115	188.104	C7H15N3O3	XIGSAGMEBXLVJJ-YFKPBYRVSA-N	188.11459:105060 189.11794:8337235 190.1213:905514		127010	78559	137825	151610	83807	129950	172830	132536	182820	48299	28976	82145	102746	146736	149193	141537	264865	79938	189445	97966	65170	79829	74809	175416	230785	255803	171079	87024	221540	158603	220810	209170	96384	137720	125844	76757	167696	127952	86941	153287	163261
Homocysteine	3	99.5	136.048	136.043	C4H9NO2S	FFFHZYDWPBMWHY-VKHMYHEASA-N	136.04753:16913310 137.05088:621714 138.05424:422970		1732795	85499800	3387258	3770638	86226784	2212533	76619432	83604664	39822840	17005474	10728496	42348968	47687576	42014400	41464408	49396468	43925860	46873264	54471996	46671424	60536852	67485296	59559484	39674892	42804512	13592	27834502	27845624	25771214	31525212	31416924	28606544	16474969	15626719	16296806	27049666	27933626	23761282	45318732	46688100	37349996
Homo-L-arginine	3	100	189.134	189.135	C7H16N4O2	QUOGESRFPZDMMT-YFKPBYRVSA-N	189.13374:41143 190.13709:110283 191.14045:14209		70752	46435	144041	107757	76317	140142	63099	100208	69351	70859	84069	58866	70937	78730	154010	152555	85416	107665	57895	100929	44786	104732	117501	114513	90374	82150	65607	87423	53833	23522	122407	48695	36450	94366	74930	85599	63030	39589	95773	69204	116067
Homophytanic acid	3	71	325.27	325.311	C21H42O2	ORMFWDWAJNERRN-UHFFFAOYSA-N	325.26984:870769 326.27319:167731 327.27655:29076	50.70464:749 59.06544:932 59.09763:903 78.2823:841 87.81309:856 98.06426:770 99.7263:944 109.78091:914 117.15313:988 129.79794:850 325.26852:6810	2196917	2422339	2451826	2811193	3154302	3738767	7291263	6752890	4043310	3529599	2659962	2412242	2700757	3417255	2285306	2401594	3716260	1915844	2121082	3407699	2107339	1545555	3110417	2469711	2401362	3429621	2178885	2951990	4234350	2320830	2673838	4200539	2346782	2710516	4114928	1851712	2392811	3578968	2124626	2765326	4288451
Homoveratric acid	3	93	197.1	197.081	C10H12O4	WUAXWQRULBZETB-UHFFFAOYSA-N	197.09984:686433 198.10319:613597 199.10655:0		691752	1547275	886950	1457829	1872889	1155254	1320870	1195431	892056	163718	16203	1236832	1480291	1248358	1263282	1488768	1606713	333352	580464	464668	939544	1352230	1967117	1541741	1591891	2495180	252247	925313	835958	512327	518358	488676	244277	393058	545111	516084	248600	331960	789893	558683	480584
Hydroxykynurenine	3	88.6	223.048	223.072	C10H12N2O4	VCKPUUFAIGNJHC-UHFFFAOYSA-N	223.04776:3265622 224.05111:260723 225.05447:63893		535044	1522932	654160	4292746	1715730	471316	3806189	2453286	2715310	4606143	14744587	1935247	3932704	2538120	6465673	3087722	5141615	1712583	3614818	4055900	2984902	4700032	1648778	3402265	1018035	2421921	1505165	2521050	2456941	4114204	3009741	3310892	2523762	2695658	2744542	1836822	3938498	2296755	3083148	3337569	1920031
Hydroxymethoxyphenylcarboxylic acid-O-sulphate	3	88.5	250.997	251.022	C8H10O7S	DCXMBZPFKOPATQ-UHFFFAOYSA-N	250.99728:280677 252.00063:32218 253.00399:0		696809	739561	929702	950718	944846	871204	800576	916842	737785	960918	939030	376693	955769	968003	829480	1006441	959122	553302	1019787	944408	797316	1078474	1080642	861740	554021	915878	802034	1029648	750030	901276	988672	973116	844900	894669	709958	952213	819260	1042445	891811	1032884	942632
Hydroxymethylbilane	3	99.3	853.285	853.279	C40H46N4O17	WDFJYRZCZIUBPR-UHFFFAOYSA-N	853.28461:37553 854.28796:13519 855.29132:0		106094	107728	183387	152485	172330	198902	145318	144822	62890	161506	166322	128291	180232	189032	129387	167596	118185	84496	179355	117652	125929	120064	152295	153899	171067	196435	131686	160985	179417	148602	176472	162658	117316	162485	145394	112352	168614	152432	154030	185414	166300
Hydroxyphenylacetylglycine	3	96.3	210.062	210.076	C10H11NO4	CPPDWYIPKSSNNM-UHFFFAOYSA-N	210.0623:638626 211.06565:98847 212.06901:0		547851	129688	1125240	1395911	1048000	1949551	763731	1015878	657936	877185	1546242	1085355	1079601	1677435	969647	504532	785707	1033351	1036829	1259670	491338	1222539	451529	1046225	888588	158150	750886	978753	1328681	401158	1448377	1316358	932947	1152519	1213032	1045466	588750	857410	1291692	494068	1900198
Hydroxyprolyl-Arginine	3	96.8	288.179	288.167	C11H21N5O4	AZDCVMCXGLWYHN-UHFFFAOYSA-N	288.17938:103826 289.18273:0 290.18609:0		362581	244086	316472	339670	277827	231644	283523	229273	264106	72480	32474	126279	78201	67883	229421	136573	181086	275124	87604	151644	426137	328197	177667	234669	177932	131281	193968	173465	308740	260887	169584	124222	168369	183649	347920	123197	108439	158090	152929	118508	131299
Hydroxyprolyl-Cysteine	3	78.1	233.025	233.06	C8H14N2O4S	DTCRAYVKSFZQIQ-UHFFFAOYSA-N	233.02505:106352 234.0284:41823 235.03176:0		280721	310693	302026	284168	380509	213924	406562	192111	317160	88285	80103	142197	171093	80110	194926	99700	163009	161324	257750	202684	196095	191820	226132	128818	577255	162825	180975	131143	194476	119636	115556	146097	376469	238377	133052	105326	141555	488825	179563	105135	137312
Hydroxyprolyl-Histidine	3	99.9	267.108	267.11	C11H16N4O4	JZJSKYCAKGGJBO-UHFFFAOYSA-N	267.10757:251952 268.11092:0 269.11428:3332475		78970	185982	161818	132265	223025	303278	81837	95069	82120	27609	4920	201099	55813	72461	133039	272869	298820	101044	216275	183941	336949	255526	275027	143073	244023	267641	115992	123143	311326	27126	117891	151502	37351	45355	12083	32049	109638	23203	140842	308709	235802
Hydroxyprolyl-Isoleucine	3	100	245.148	245.15	C11H20N2O4	JKCPTRCNCMWJJG-UHFFFAOYSA-N	245.14847:1173039 246.15182:501307 247.15518:706622		1420945	2209508	2103008	2308241	2580208	3040306	2438122	2225537	1561366	991554	18383	1395334	3792176	3167304	1756076	2519610	2415008	1909072	2337827	2958321	1711468	2589842	5068086	1249081	1895341	2800150	1578428	1912428	1389240	3219008	2833245	3451606	669317	952733	981798	2130326	2297087	2710377	2273356	2447830	2913185
Hydroxyprolyl-Threonine	3	100	233.112	233.113	C9H16N2O5	HBWOJLKKRRLNRN-UHFFFAOYSA-N	233.1123:388808 234.11565:0 235.11901:0		83461	1516.89	1516.89	135299	127469	79228	1516.89	1516.89	1516.89	47796	1516.89	32769	1516.89	56536	1516.89	34717	1516.89	1516.89	91013	1516.89	27449	1516.89	1516.89	158619	1176068	1271852	1516.89	1516.89	54543	168611	53715	36300	1516.89	1516.89	100780	45939	90563	45330	1516.89	1516.89	45436
Hydroxyprolyl-Tryptophan	3	95.7	318.13	318.145	C16H19N3O4	PMCORMXOLUUGHL-UHFFFAOYSA-N	318.12991:194196 319.13326:30780 320.13662:0		237734	154163	257567	148276	153769	219065	263091	253765	83510	37455	428.166	217666	231818	125345	51186	89714	31526	153579	128647	186028	895872	909189	890522	113872	123067	64537	4282	4842	428.166	18099	428.166	7344	9935	5138	6887	139762	91165	35808	50591	47831	42451
Hydroxypyruvic acid	3	80	102.97	103.004	C3H4O4	HHDDCCUIIUWNGJ-UHFFFAOYSA-N	102.97031:195588 103.97366:0 104.97702:67290		723006	723237	456572	367872	413877	703644	536112	428164	410544	348756	637989	450923	428997	852990	188245	310531	423497	308151	305855	516148	571480	325699	206543	507352	621826	697700	612846	175947	194195	165554	370233	357576	476220	300416	435644	651223	397136	524000	416435	516601	203585
Hydroxyvalerylcarnitine	3	100	264.18	264.181	C12H25NO5	PSRQDLCMEPQOQH-YZRBJQDESA-N	264.17953:43222 265.18288:0 266.18624:0		126168	88567	107606	69397	84456	78767	80492	21761	34521	14926	518.157	32018	37120	13824	32097	9870	37661	77641	57780	28045	40340	38460	27287	69329	44795	36560	17048	71119	53052	18818	58123	38472	5182	16562	10074	39237	43372	27461	53832	30807	25598
Hypoxanthine	3	100	137.045	137.046	C5H4N4O	FDGQSTZJBFJUBT-UHFFFAOYSA-N	137.04536:3058334 138.04871:240989 139.05207:0		6551815	6035571	7622113	8758997	8439758	8243960	6147710	9157397	2950106	3816769	47985	2895316	4404940	6951578	5679803	7728100	7674558	2443848	6129360	3755016	6516342	6140374	7303873	3451294	3156364	2239626	8633507	9680006	13106943	4489514	3791136	4018204	13582197	13768480	14054347	7365321	6650990	8159310	9931134	11753704	10774136
Hypusine	3	97.2	234.169	234.181	C10H23N3O3	BZUIJMCJNWUGKQ-IUCAKERBSA-N	234.16931:205888 235.17266:32192 236.17602:0		184749	1245093	614189	596121	468108	1174133	730567	907536	220340	267177	6334.59	365729	300108	335528	424620	597740	142779	541365	105080	230399	621792	436647	187155	575006	433206	193943	207686	196231	95235	413088	188455	202384	306980	161681	195880	140248	304053	87604	90062	89954	193142
IDP	3	75.6	429.058	429.021	C10H14N4O11P2	JPXZQMKKFWMMGK-VTHZCTBJSA-N	429.05807:42643 430.06142:0 431.06478:0		44184	7529	17846	13685	5791	13933	4793	7709	4955	479.252	479.252	479.252	479.252	479.252	479.252	479.252	479.252	7383	6468	6003	479.252	479.252	479.252	479.252	479.252	479.252	479.252	479.252	479.252	479.252	479.252	4877	479.252	479.252	479.252	479.252	479.252	479.252	479.252	479.252	5379
Ile-Val-Val	3	97	330.226	330.239	C16H31N3O4	YHFPHRUWZMEOIX-UHFFFAOYSA-N	330.22629:148813 331.22964:0 332.233:0		446165	400996	231749	364033	556670	432669	437348	712892	860639	234723	3399.91	601875	342699	669999	413270	347512	332036	272784	164014	603679	561523	448299	598291	446333	330908	494810	152434	352487	588119	221507	498446	496113	152396	99506	215829	120712	46123	137506	269109	187189	227162
Imidazole acetol-phosphate	3	98.8	219.026	219.018	C6H9N2O5P	YCFFMSOLUMRAMD-UHFFFAOYSA-N	219.02551:7213292 220.02886:1036387 221.03222:820903		23700938	23192608	29068624	29539128	25953390	27810402	28927556	27791180	26695166	18311850	1048244	30107538	30472508	27892636	29692676	30055292	31865748	24470936	27901878	27331572	26933996	28964970	29483432	25008564	26296432	25881200	25245290	28978206	26482892	15691207	16888142	18667794	18147780	17779246	17406602	19116974	19913112	18573848	24728148	25707948	24849848
Imidazoleacetic acid ribotide	3	86.8	339.032	339.059	C10H15N2O9P	RDQUQBHPMYFYMX-XIWVQZPPSA-N	339.0322:695895 340.03555:67484 341.03891:0		2011428	1539219	2203239	2369164	2315086	2127666	2037410	2273066	2108780	1402370	255761	2373395	2405938	2426071	2467193	2717982	3045397	1394416	1867893	1641976	1897033	2492764	2155350	1954048	2100553	2075020	2031604	1276120	2284916	1619794	1915160	1582331	1260781	1206540	1535884	1614365	1730742	1418700	1332194	1179532	1218134
Iminoaspartic acid	3	77.2	129.979	130.015	C4H5NO4	NMUOATVLLQEYHI-UHFFFAOYSA-N	129.97861:798366 130.98196:748000 131.98532:81403		4956588	3599956	3682430	3227059	2400534	3560096	4165060	3095835	3161321	3243448	1427150	2611246	3665628	2824297	3445217	2647330	4190958	4445544	3000106	4568298	3362148	3273462	2278338	3455338	804130	3341932	834518	2190279	2449789	3249685	2824728	2525661	1398479	2393738	2738558	2010417	3210463	2567536	5783884	2216239	2694882
Indole	3	100	118.065	118.065	C8H7N	SIKJAQJRHWYJAI-UHFFFAOYSA-N	118.06495:2032288 119.0683:198848 120.07166:949402		5697848	1651146	1273278	1517799	5023806	10514077	9469027	10925198	4344886	1718209	1348198	2415763	1058359	1667442	1918170	1877043	1825207	7962302	5795849	2110800	7793708	9355777	2726834	3405238	3239736	1446020	1877298	1789031	1547947	754783	1024469	1608419	1082826	1050035	1201760	1416811	2759172	1485814	7684352	8660665	2441667
Indole-3-acetic-acid-O-glucuronide	3	61.1	352.053	352.103	C16H17NO8	BPTLUNCVRGWZSW-JHZZJYKESA-N	352.0531:6142884 353.05645:466721 354.05981:289142		15676751	15852855	18763562	17828684	16780626	16749639	14135398	14107061	6380751	3641113	12288	11006109	12487444	10684922	9486255	12559195	9772222	9481084	10329249	9212830	11721133	12661270	11057058	13841783	14777245	13274399	13987870	13779825	11901490	10824619	10506735	9162999	8846207	8455978	7519484	12527271	13175990	11567391	7072428	7100581	5984716
Indole-3-carboxilic acid-O-sulphate	3	96.6	241.999	242.012	C9H7NO5S	BXPGPYRRSKPDOZ-UHFFFAOYSA-N	241.99858:1162656 243.00193:199776 244.00529:215352		8879099	4608632	6017924	4656770	5553983	3594438	3650527	4747238	5654178	5910622	6024934	5315768	4481586	3672571	7728242	4806548	5367532	5935967	4394146	6311352	6780108	3258096	4308133	6097506	4302330	3611335	4809998	3395044	3518451	6287286	2536729	4444276	5009816	4232905	4865252	6063552	5648168	4887458	6409226	4371085	1741481
Indole-5,6-quinone	3	91.2	148.018	148.039	C8H5NO2	IGGVVGHJSQSLFO-UHFFFAOYSA-N	148.0179:642795 149.02125:598491 150.02461:1026000		2023319	1946420	1335584	1944785	1116630	923934	900472	1213981	1125099	1495843	912626	2029742	1586350	1069352	1195441	1798907	1115888	1942258	1198463	1222120	1214767	1113399	1351727	1852364	1273526	1414912	1770494	1932361	945988	1559784	981883	1330661	2292017	953211	654374	1217994	1617236	1404966	1217197	1702200	1168178
Indoleacetaldehyde	3	100	160.075	160.076	C10H9NO	WHOOUMGHGSPMGR-UHFFFAOYSA-N	160.07495:1781370 161.0783:5250719 162.08166:816569		8094060	9643321	11240293	10254310	8110718	9251738	4534602	2249431	1429319	520876	14892	6452318	9265903	1906278	3181941	846180	3190196	5506512	7137098	4019012	5914908	5357045	4417152	5115050	3182488	2471450	3510276	1509710	3871993	1605380	998136	458503	2521584	710849	880422	1303455	1285595	1926166	447361	355659	157498
Indoleacetyl glutamine	3	98.1	302.105	302.115	C15H17N3O4	DVJIJAYHBZALOJ-UHFFFAOYSA-N	302.10486:194093 303.10821:129125 304.11157:0		1089214	1055437	247230	365516	242160	370270	137104	204423	1280632	385327	405472	957043	487323	300161	817506	322292	177404	723552	292377	372927	587338	247124	127755	537470	173163	279951	741360	183978	182298	512384	442230	163406	769734	417022	414874	301380	256299	287335	618056	407962	279751
Indoleacrylic acid	3	100	188.07	188.071	C11H9NO2	SXOUIMVOMIGLHO-AATRIKPKSA-N	188.06964:13388900 189.07299:1593726 190.07635:315041	53.03947:9323 54.28555:7953 54.79192:9955 65.03918:19095 71.9404:9326 82.00414:9845 89.0389:26207 90.04659:19640 91.05449:377148 96.39322:9537 115.05415:294597 116.06187:36725 117.05719:143535 118.06493:187058 141.05617:10774 142.06441:61976 143.07254:108012 144.08:15301 146.0594:65672 162.64893:11980	111061304	87814680	43715852	57096972	95752840	129696064	104863696	121356232	13372654	56411804	1721678	22299778	37512500	25779604	18323756	30978842	26951402	24318870	27735740	24564214	71868376	16052627	79729648	16214074	20627012	75099160	25978226	8993515	68959448	35257332	81175296	41895972	13275589	11314415	27735774	26405598	69254872	14909525	5033614	15599451	34157532
Indolelactic acid	3	99.6	206.077	206.081	C11H11NO3	XGILAAMKEQUXLS-JTQLQIEISA-N	206.07668:275378 207.08003:43971 208.08339:563344		1357482	1583685	818698	371095	348898	789646	232643	599313	719049	176918	377778	672765	256726	591521	1307572	232500	382721	852255	289613	238208	945741	442415	384665	466123	328894	196961	655740	489295	233204	331527	512758	228258	661113	739053	532690	781090	436682	111148	747524	355471	380521
Inodxyl glucuronide	3	77.2	310.056	310.092	C14H15NO7	KUYNOZVWCFXSNE-BYNIDDHOSA-N	310.05609:79610 311.05944:89735 312.0628:0		378889	116930	26451	61170	48817	22343	8603	42862	10077	4847	427.566	4276	427.566	427.566	81738	23314	7704	148007	46786	76945	81955	43907	39869	427.566	427.566	427.566	427.566	427.566	427.566	4932	427.566	427.566	427.566	427.566	427.566	16221	427.566	23123	20097	427.566	4835
Inosine 2'-phosphate	3	100	349.056	349.054	C10H13N4O8P	PGZVUSPTYXQADT-KQYNXXCUSA-N	349.05569:779878 350.05904:93755 351.0624:0		1637074	2425048	3287623	3166480	2932746	2567909	2867049	2841601	719930	571023	5017	247612	375955	214711	1058052	695349	1348080	2677763	1851306	2333989	1589244	1795607	1570744	1321486	1554401	1489802	537656	275376	557823	820782	733701	685563	396040	376528	256329	1675201	1479707	812806	1843786	1742319	1515976
Inosine triphosphate	3	82.9	509.018	508.987	C10H15N4O14P3	HAEJPQIATWHALX-KQYNXXCUSA-N	509.01761:92743 510.02096:23308 511.02432:0		141650	179015	151362	221680	201646	221087	211930	194426	75578	59024	2732.34	67525	94824	64173	38082	43576	39061	90545	88882	153454	59900	79809	150865	219252	257925	219548	182487	117419	108666	216090	222479	236374	121798	108683	142544	190818	109437	175414	72710	27323	39003
Inositol 1,3,4,5,6-pentakisphosphate	3	63.3	580.854	580.902	C6H17O21P5	CTPQAXVNYGZUAJ-KXXVROSKSA-N	580.85443:130837 581.85778:31709 582.86114:81895		112050	74196	198275	459852	267163	194095	231383	87906	86574	61324	149965	77586	172954	165634	120538	169678	202640	168394	131545	147123	117796	126492	186593	166969	213016	205627	182943	279630	252647	179004	258908	130726	191337	261167	269773	296427	254045	230609	271758	150539	218084
Inositol 1,4,5-trisphosphate	3	100	420.969	420.97	C6H15O15P3	MMWCIQZXVOZEGG-XJTPDSDZSA-N	420.96936:109890 421.97271:0 422.97607:0		141951	259432	118317	289999	197824	145040	166821	148603	81995	7992	266020	103865	75369	186212	177855	96897	125216	110651	152977	23843	134801	71380	193223	96009	164853	174604	95197	30255	67955	25681	17733	799.198	35166	799.198	17289	18587	62144	17352	39168	49319	63017
Inositol cyclic phosphate	3	83.2	240.982	241.012	C6H11O8P	SXHMVNXROAUURW-FTYOSCRSSA-N	240.98154:887623 241.98489:0 242.98825:324799		1681115	1394572	1318186	2279704	1430592	1567152	1801355	1460087	521175	385407	2032726	824966	834406	665788	568827	903525	824795	891949	946761	872229	907535	986048	520242	941002	1051675	1051295	616186	647922	507977	351393	481050	559216	304448	273350	115386	343803	405218	271171	679423	536317	309253
Iodotyrosine	3	88.1	307.953	307.978	C9H10INO3	UQTZMGFTRHFAAM-ZETCQYMHSA-N	307.95267:2453133 308.95602:459018 309.95938:519417		14919620	8316768	12792330	9624589	12418621	10809009	8880215	11340223	14501209	9561502	8581794	12612382	13989975	7424974	14910832	9913026	8781619	12577397	10706699	7691312	13277378	12475800	9383550	8341862	10262244	12436946	12187300	11081965	11503901	11779767	10977322	8396598	11933443	8881536	7262512	11953845	8539869	9278463	13430246	9094104	13449078
Isoacitretin	3	99.6	327.2	327.195	C21H26O3	IHUNBGSDBOWDMA-UGOGCBOOSA-N	327.20001:8397458 328.20336:1455525 329.20672:173424	62.57715:5147 79.46126:5320 87.04443:7319 89.05495:9962 89.06001:107209 96.81718:5383 103.76488:5078 133.07617:6335 133.08583:20933 160.33485:6915 327.2009:17355	2517672	2600021	63596	1465057	57035740	69721992	7650171	10792293	575425	82802	1154.93	2088613	2002803	11155521	1481185	2006018	11957921	3307875	2347708	23691284	894021	40587112	13724689	612731	314153	13909521	742450	35308560	11454794	3385616	12015134	9143014	25646820	24487380	26573212	1161990	31032970	13384589	28752838	33163954	18063906
Isobutyryl-L-carnitine	3	100	232.153	232.154	C11H21NO4	LRCNOZRCYBNMEP-SECBINFHSA-N	232.15341:1379936 233.15676:147229 234.16012:142429		4636724	4232546	5204598	2061330	4331830	4430050	4555283	3649871	4806619	3139788	6655	6180037	6198042	2762904	2064573	1354956	590666	5692612	8699395	3578432	3633781	11021254	5353696	2351404	1147765	999826	1352890	649091	724190	1777043	623700	1013973	704956	508334	1272948	2275970	349446	580099	2153602	2157477	1177831
Isohyodeoxycholic acid	3	94.2	393.283	393.3	C24H40O4	DGABKXLVXPYZII-MMTMODRTSA-N	393.28262:1571771 394.28597:1019782 395.28933:180430	50.57049:999 55.05484:1721 57.07056:22578 58.32824:977 67.05486:3304 68.10046:934 69.07034:5533 71.08604:32062 73.02899:6171 74.76226:1001 79.04255:1062 81.07039:10382 81.12479:1060 85.10144:18335 86.65479:1003 89.05997:5708 95.08563:13935 130.67435:1218 150.47269:1204 199.16853:188907 199.47755:1443 204.04642:1331 214.63797:1289 250.37248:1093 300.37463:1382	387840	469636	1017400	990767	2562563	3088286	9433123	9524383	4812244	1676897	121072	523383	830791	2892118	323508	849331	2558438	447654	809090	2600405	569767	964102	2475823	625227	965134	2994562	685041	1120427	3190032	868721	1359184	4078083	665131	1350821	3419304	348278	1109751	3177806	922372	2119478	4526676
Isoleucyl-Histidine	3	98.3	267.156	267.146	C12H20N4O3	QNBYCZTZNOVDMI-UHFFFAOYSA-N	267.15552:440138 268.15887:64167 269.16223:141728		1785994	2012198	2389815	2892771	2779610	3740152	2985857	3552843	1349681	2163834	2679809	1516996	2706659	2642870	1242852	2497152	1678302	2442088	2908266	2874614	2686349	2639763	2804699	1735387	1196536	1610326	1271854	2267074	1671851	2716476	2977337	2476847	1824349	2961560	2643925	1829726	968185	2360472	1846770	2225560	2635391
Isoleucyl-Isoleucine	3	100	245.185	245.186	C12H24N2O3	BCVIOZZGJNOEQS-UHFFFAOYSA-N	245.18489:97616 246.18824:0 247.1916:0		271927	347550	389530	358544	343515	297257	369249	332092	275467	70770	4908	146281	151608	141606	393221	306996	324238	88321	79280	195799	271096	185184	176033	144975	98296	143973	181783	151884	118918	95824	35466	100174	72579	168661	162829	132933	77008	107833	127590	157208	159439
Isoleucyl-Methionine	3	100	261.129	261.128	C11H22N2O3S	TUYOFUHICRWDGA-UHFFFAOYSA-N	261.12866:207743 262.13201:20841 263.13537:36526		8033	117093	374407	403559	452879	400830	371080	396560	98184	185889	36869	166840	279616	322253	120629	270064	243577	144066	244805	328157	144371	299759	302862	355219	490837	581524	250166	362454	356673	302078	438500	428374	242715	319058	305988	283463	384089	361853	155932	223822	151553
Isoleucyl-Phenylalanine	3	89.1	279.194	279.17	C15H22N2O3	WMDZARSFSMZOQO-UHFFFAOYSA-N	279.19437:208684 280.19772:29501 281.20108:23035		1376509	1350150	711543	674958	755743	873750	810972	949023	620045	813168	865673	459549	755492	808114	609089	841898	409248	847165	371935	964891	744703	669606	686188	576221	753617	731141	895233	339368	658523	843751	518629	798936	951905	956974	678858	484579	703839	709415	864767	877050	805852
Isoleucyl-Valine	3	100	231.169	231.17	C11H22N2O3	BCXBIONYYJCSDF-UHFFFAOYSA-N	231.16948:51963 232.17283:0 233.17619:0		49240	48622	25271	12794	17899	8015	10282	13984	4348	434.813	434.813	434.813	434.813	5418	21993	14629	5563	40652	15984	12255	33985	7762	13372	6136	434.813	434.813	434.813	434.813	434.813	10816	434.813	4975	434.813	434.813	434.813	434.813	434.813	10607	434.813	434.813	5157
[truncated: 2,018 more rows]
[truncated: 27 more columns]

## Sheet: 3) OPLS-DA all metabolites
VIP metabolite	VIP score	cvSE													R2X(cum)	R2(cum)	Q2(cum)
L-Urobilin	3.00937	0.834286													0.64	0.992	0.883
[truncated: 524 more rows]

## Sheet: 4) OPLS Angus vs Nellore (HS)
VIP Angus vs Nellore (EXP)	VIP score	cvSE	log2(FC)	ROC AUC	p-value (not adjusted)														R2X(cum)	R2(cum)	Q2(cum)
[truncated: 271 more rows]

[truncated: 3 more sheets: 5) OPLS Angus, 6) OPLS Nellore, 7) VENN metabolites]
